# Supplementary material for: Metagenomic Characterization of Intestinal Regions in Pigs With Contrasting Feed Efficiency
Source: Front Microbiol. 2020 Jan 23;11:32. doi: 10.3389/fmicb.2020.00032 (PMC6989599; doi:10.3389/fmicb.2020.00032)
Supplement: TABLE S1 — The phenotype value of experimental animal. [file Table_1.XLSX]

## Sheet: Table S1
The phenotype value of experimental animal
Animal	Group	Average daily gain (kg)	Average daily feed intake (kg)	Feed efficiency (FE)1
H1	High FE	0.68	1.48	2.176
H2	High FE	0.648	1.483	2.289
H3	High FE	0.676	1.447	2.14
L1	Low FE	0.667	1.73	2.593
L2	Low FE	0.661	1.838	2.78
L3	Low FE	0.639	1.686	2.639
1 Feed efficiency (FE) = average daily gain/average daily feed intake

## Sheet: Table S2
Summary of metagenomic sequencing data
Sample	Raw data (Mbp)	Raw read number	Non host DNA data (Mbp)	Clean read number	Scaftig number	Assembled scaftig length (bp)	Average length of scaftigs (bp)	N50 (bp)
IleumL.1	15402.9	102685904	2121.2	14141390	221735	148257303	668.624	642
IleumL.2	9681.1	64540684	2769.44	18462884	103975	67579195	649.956	610
IleumL.3	10069.2	67128284	2382.46	15883132	203161	137390792	676.266	640
IleumH.1	10381.4	69209010	1799.58	11997198	223567	141865578	634.555	611
IleumH.2	10090	67266642	1918.26	12788342	180056	118091287	655.859	627
IleumH.3	10142.8	67618738	2834.44	18896290	780896	653675579	837.084	827
CecumL.1	9929.36	66195754	8885.52	59236814	180642	201722518	1116.7	1207
CecumL.2	9526.75	63511698	3903.6	26023944	60503	49769558	822.597	755
CecumL.3	9379.46	62529718	9303.34	62022228	135825	159343037	1173.15	1303
CecumH.1	9677.16	64514388	9072.5	60483288	199679	220124050	1102.39	1158
CecumH.2	10130.7	67538128	9484.26	63228458	191309	203826758	1065.43	1113
CecumH.3	9427.05	62846990	9332.14	62214278	193786	201919742	1041.97	1102
ColonL.1	10192.9	67952768	10381.7	69211468	219564	252474782	1149.89	1241
ColonL.2	9768.65	65124358	9208.72	61391494	180930	193643589	1070.27	1130
ColonL.3	9652.7	64351320	9486.8	63245304	160435	178472800	1112.43	1205
ColonH.1	10700.7	71338142	9818.84	65458982	197840	223111803	1127.74	1211
ColonH.2	10262.7	68418154	10135.7	67571090	218413	241493170	1105.67	1180
ColonH.3	10087.8	67252162	9647.22	64314782	184632	216232882	1171.16	1265

## Sheet: Table S3
The microbiota composition of three gut locations at phylum, genus and species levels
Level	Taxonomy	Ileum(%)	Cecum(%)	Colon(%)
Phylum	Firmicutes	55.1301	26.5567	48.4758
	Proteobacteria	37.7512	6.50848	3.44459
	Bacteroidetes	2.21185	59.7134	37.7944
	Mucoromycota	1.67265	0.0401885	0.0111376
	Actinobacteria	0.773863	0.252255	0.322209
	Chytridiomycota	0.38795	0.0300156	0.0147077
	Chlamydiae	0.317677	0.181111	0.25559
	Basidiomycota	0.232232	0.0152472	0.00662581
	Ascomycota	0.226427	0.029124	0.0123455
	Zoopagomycota	0.201882	0.0131823	0.00528236
	Spirochaetes	0.176141	2.72863	5.29564
	Euryarchaeota	0.133835	0.66883	0.793947
	Verrucomicrobia	0.0404271	0.515476	0.382577
	Lentisphaerae	0.0271521	0.933147	1.00881
	Fibrobacteres	0.024238	0.593808	1.00698
	Other	0.692336	1.22047	1.16931
Genus	Clostridium	23.7452	2.63092	11.5331
	Clostridioides	20.8406	0.313274	0.221143
	Escherichia	9.49104	0.419171	0.117202
	Turicibacter	6.60161	0.18943	0.0556653
	Staphylococcus	6.47709	0.0791447	0.0343395
	Bacillus	4.14237	0.214465	0.285462
	Romboutsia	3.15391	0.0676388	0.0269059
	Prevotella	1.46306	45.9118	28.2023
	Lawsonia	1.19771	0.527893	0.0782528
	Campylobacter	0.936726	1.10957	0.241493
	Lactobacillus	0.7827	0.825007	1.74505
	Bacteroides	0.391589	10.3698	8.01461
	Ruminococcus	0.321261	0.911352	5.10272
	Treponema	0.190389	3.84564	8.20314
	Oscillibacter	0.154427	3.13534	3.70386
	Megasphaera	0.0831146	1.32357	1.28498
	Anaerovibrio	0.0687242	2.52347	0.377131
	Paraprevotella	0.0578896	1.34682	0.373598
	Alloprevotella	0.0418821	2.35126	0.377836
	Alistipes	0.0394017	1.11584	3.20103
	Fibrobacter	0.0382284	0.950644	1.67667
	Other	19.7812	19.8379	25.1436
Species	Clostridioides_difficile	23.9206	0.438093	0.237495
	Escherichia_coli	10.5387	0.543293	0.125506
	Clostridium_sp._CAG:221	7.81159	0.262427	0.150741
	Staphylococcus_aureus	7.33025	0.0864885	0.00605855
	Turicibacter_sanguinis	2.27609	0.0870206	0.0278488
	Bacillus_sporothermodurans	1.9113	0.0647809	0.0382442
	Romboutsia_timonensis	1.72605	0.0450954	0.0111059
	Clostridium_perfringens	1.57553	0.130546	0.0540846
	Lawsonia_intracellularis	1.38249	0.748126	0.0863941
	Clostridium_botulinum	1.27218	0.0955028	0.0838381
	Prevotella_sp._P5-92	0.165009	5.37383	5.25714
	Prevotella_sp._P2-180	0.13932	4.89797	3.40594
	Bacteroidales_bacterium	0.0892819	3.15013	2.07217
	Firmicutes_bacterium_CAG:110	0.0660308	2.20352	2.05713
	Prevotella_copri	0.0601016	2.03698	0.720164
	Phascolarctobacterium_succinatutens	0.0533207	1.45094	0.984075
	Treponema_porcinum	0.050657	1.56991	1.26366
	Prevotella_sp._CAG:520	0.0458137	2.73061	0.428766
	Clostridium_sp._CAG:138	0.0415603	0.197576	5.11769
	Bacteroides_sp._43_108	0.0367905	1.09293	1.4506
	Prevotella_sp._CAG:891	0.0365093	2.08194	0.184985
	Prevotella_sp._P3-122	0.0358444	1.71553	0.705637
	Treponema_bryantii	0.035748	0.852655	2.22945
	Clostridia_bacterium	0.0317658	0.426254	2.19014
	Clostridium_sp._CAG:349	0.0230817	0.212682	1.76918
	Alistipes_sp._CAG:435	0.0107869	0.308341	2.06015
	Other	39.3336	67.1968	67.2818

## Sheet: Table S4
The significantly different species between ileum and hindgut group
Species	Ileum(TPM)	Non-ileum(TPM)	P_adjust
Abditibacterium_utsteinense	0	1.0429	0.0331056
Absidia_glauca	9.22438	1.08041	0.0447658
Absiella_sp._AM09-45	0	0.237065	0.0331056
Absiella_sp._AM29-15	0	2.21363	0.00467882
Abyssibacter_profundi	0	1.73683	0.0331056
Acaricomes_phytoseiuli	0	0.390756	0.0331056
Acetanaerobacterium_elongatum	1.59376	43.6565	0.0061503
Acetatifactor_muris	13.0316	675.479	0.00593186
Acetitomaculum_ruminis	0.474907	71.6718	0.00467882
Acetivibrio_ethanolgignens	17.3083	216.62	0.00467882
Acetoanaerobium_noterae	0	3.16276	0.0061503
Acetobacter_pasteurianus	0	1.12062	0.0061503
Acetobacter_sp._46_36	0.159348	13.8544	0.00467882
Acetobacter_sp._CAG:267	0.189283	7.41428	0.00986715
Acetobacter_sp._CAG:977	1.86579	82.8228	0.00572487
Acetobacterium_bakii	0	8.55263	0.00467882
Acetobacterium_sp._KB-1	0.09174	4.64829	0.00793319
Acetobacterium_sp._MES1	0	7.07483	0.00467882
Acetobacterium_wieringae	0	2.40968	0.00467882
Acetobacterium_woodii	0	3.40792	0.00467882
Acetobacteroides_hydrogenigenes	0.11571	18.6164	0.00467882
Acetohalobium_arabaticum	0	1.53618	0.0110456
Acetonema_longum	0	6.85379	0.00467882
Acetothermia_bacterium_64_32	0	0.968007	0.019488
Acholeplasma_axanthum	0.207911	14.4646	0.00550364
Acholeplasma_brassicae	0.180419	2.28994	0.0111386
Acholeplasma_equifetale	0.314865	6.65371	0.00740213
Acholeplasma_granularum	0.213329	1.99597	0.019488
Acholeplasma_hippikon	0	3.25751	0.00467882
Acholeplasma_laidlawii	0	1.18037	0.019488
Acholeplasma_modicum	0	2.68817	0.00467882
Acholeplasma_oculi	0	2.96306	0.0061503
Acholeplasma_palmae	0	2.49993	0.00467882
Acholeplasma_sp._CAG:878	1.21304	91.8076	0.00740213
Achromatium_sp._WMS1	0.186397	3.40748	0.00777454
Achromobacter_denitrificans	0	0.341012	0.0331056
Achromobacter_sp._2789STDY5608625	0	0.667249	0.0331056
Achromobacter_xylosoxidans	0	0.904131	0.0110456
Acidaminococcus_fermentans	0.976597	64.3117	0.00467882
Acidaminococcus_intestini	0	14.5225	0.00467882
Acidaminococcus_massiliensis	1.25205	17.1458	0.0061503
Acidaminococcus_provencensis	0	5.86529	0.0061503
Acidaminococcus_sp._AM05-11	0.428052	11.6273	0.00550364
Acidaminococcus_sp._AM33-14BH	0	0.788396	0.0110456
Acidaminococcus_sp._BV3L6	0.147173	2.82846	0.00550364
Acidaminococcus_sp._CAG:542	0	4.88677	0.00467882
Acidaminococcus_sp._CAG:917	5.33898	445.728	0.00986715
Acidaminococcus_sp._HPA0509	0	3.74113	0.00467882
Acidaminococcus_timonensis	0	5.20494	0.00467882
Acidimicrobiales_bacterium	0	2.75298	0.00467882
Acidimicrobiales_bacterium_mtb01	0	0.603188	0.0110456
Acidiphilium_angustum	0	1.10692	0.0331056
Acidiphilium_sp._CAG:727	2.34578	114.873	0.00586448
Acidipila_dinghuensis	0	0.386728	0.0110456
Acidipila_sp._4G-K13	0	1.10263	0.0331056
Acidipila_sp._EB88	0	3.34084	0.0061503
Acidithiobacillus_caldus	0	1.87074	0.0061503
Acidithiobacillus_ferrivorans	0	0.863782	0.0331056
Acidithiobacillus_sp._CJ-2	0	0.315603	0.019488
Acidobacteria_bacterium	38.2671	219.154	0.00467882
Acidobacteria_bacterium_13_1_20CM_2_68_7	0	0.65478	0.0331056
Acidobacteria_bacterium_13_1_20CM_4_56_7	0	0.563201	0.0331056
Acidobacteria_bacterium_13_1_40CM_2_68_5	0	0.296028	0.0331056
Acidobacteria_bacterium_13_1_40CM_3_55_6	0	0.198498	0.0061503
Acidobacteria_bacterium_37-65-4	0	1.10957	0.00467882
Acidobacteria_bacterium_CG_4_9_14_3_um_filter_49_7	0	0.848943	0.0110456
Acidobacteria_bacterium_KBS_146	0	0.72668	0.0331056
Acidobacteria_bacterium_Mor1	0	0.555662	0.019488
Acidobacteria_bacterium_OLB17	0	0.812451	0.00467882
Acidobacteria_bacterium_RBG_13_68_16	0.159736	10.0544	0.00550364
Acidobacteria_bacterium_RIFCSPLOWO2_02_FULL_59_13	12.907	0.201914	0.0110456
Acidobacteria_bacterium_RIFCSPLOWO2_02_FULL_65_29	0	1.54269	0.0110456
Acidobacteria_bacterium_RIFCSPLOWO2_12_FULL_54_10	0	1.92079	0.0110456
Acidobacteria_bacterium_RIFCSPLOWO2_12_FULL_59_11	0	1.28186	0.00467882
Acidobacteria_bacterium_RIFCSPLOWO2_12_FULL_67_14b	0	1.059	0.0331056
Acidobacteriaceae_bacterium_TAA166	0	1.75322	0.0061503
Acidobacteriaceae_bacterium_URHE0068	0	1.14206	0.00467882
Acidobacteriia_bacterium	0	0.885442	0.0061503
Acidobacteriia_bacterium_12-62-4	0	0.45663	0.0331056
Acidobacteriia_bacterium_SbA2	0	0.427675	0.019488
Acidobacterium_ailaaui	0	0.567344	0.0061503
Acidothermus_cellulolyticus	21.725	0.372375	0.00467882
Acidovorax_caeni	0	2.52831	0.00467882
Acidovorax_sp._106	0	0.432751	0.0331056
Acidovorax_virus_ACP17	0	0.175226	0.0331056
Aciduliprofundum_sp._MAR08-339	0	1.19746	0.0061503
Acinetobacter_baumannii	850.8	18.3652	0.00467882
Acinetobacter_guillouiae	2.78596	0.0587872	0.0113995
Acinetobacter_harbinensis	0	0.802551	0.00467882
Acinetobacter_indicus	0	0.686586	0.0331056
Acinetobacter_nosocomialis	0	4.83244	0.0061503
Acinetobacter_phage_Ac42	0	0.441446	0.019488
Acinetobacter_phage_Acj61	0	0.344121	0.019488
Acinetobacter_phage_phiAC-1	0	0.954478	0.0331056
Acinetobacter_phage_vB_AbaM_B9	0	1.11554	0.019488
Acinetobacter_pittii	30.3489	1.59046	0.00467882
Acinetobacter_soli	0.104443	0.935784	0.0111386
Acinetobacter_sp._1566109	0	0.582309	0.0331056
Acinetobacter_sp._25977_7	0	5.27392	0.0061503
Acinetobacter_sp._A47	0	0.959097	0.0331056
Acinetobacter_sp._CAG:196	0.325831	3.77509	0.0147468
Acinetobacter_sp._CAG:196_36_41	0.474252	8.00568	0.0311781
Acinetobacter_sp._COS3	0	0.232549	0.0331056
Acinetobacter_sp._FDAARGOS_515	0	0.948757	0.0331056
Acinetobacter_sp._WCHAc060041	0	0.454593	0.0110456
Acinetobacter_wuhouensis	0	0.498435	0.0110456
Actinobacillus_seminis	0	0.46168	0.0331056
Actinobacillus_suis	0	0.355021	0.0110456
Actinobacteria_bacterium	1.91476	7.41156	0.0426341
Actinobacteria_bacterium_21-64-8	0	3.30207	0.0061503
Actinobacteria_bacterium_HGW-Actinobacteria-1	0	0.698442	0.0110456
Actinobacteria_bacterium_HGW-Actinobacteria-10	0	0.301705	0.019488
Actinobacteria_bacterium_HGW-Actinobacteria-6	0.190384	0.658763	0.045809
Actinobacteria_bacterium_HGW-Actinobacteria-8	0	1.49993	0.00467882
Actinobacteria_bacterium_RBG_16_55_12	0	0.455926	0.0331056
Actinobacteria_bacterium_RBG_16_64_13	0	2.19831	0.00467882
Actinobacteria_bacterium_RBG_19FT_COMBO_36_27	0	2.2014	0.0061503
actinobacterium_acMicro-1	0	0.242767	0.0110456
Actinocatenispora_sera	0	0.526788	0.019488
Actinomadura_atramentaria	0	0.568685	0.019488
Actinomadura_formosensis	0	0.502148	0.019488
Actinomadura_hibisca	0	1.63691	0.0061503
Actinomadura_oligospora	0	0.423897	0.0331056
Actinomadura_sp._KC06	0	0.3475	0.0331056
Actinomyces_israelii	0	9.55638	0.019488
Actinomyces_oris	0	0.217316	0.0331056
Actinomyces_sp._oral_taxon_172	0	0.566918	0.0110456
Actinophytocola_xinjiangensis	0	0.219292	0.019488
Actinopolymorpha_alba	0	1.00816	0.0061503
Actinopolymorpha_singaporensis	0	0.111713	0.019488
Actinospica_robiniae	0.0645877	1.02047	0.0253458
Actinotalea_fermentans	0	0.61973	0.019488
Acutalibacter_muris	0.2339	3.58374	0.00740213
Acutalibacter_sp._1XD8-33	1.12355	101.987	0.00467882
Adhaeribacter_sp._HMF7616	0	0.824941	0.019488
Adlercreutzia_equolifaciens	0	0.551674	0.0061503
Aequorivita_sp._H23M31	0	3.08758	0.00467882
Aequorivita_sublithincola	0	1.82246	0.00467882
Aerococcaceae_bacterium_ZY16052	0	0.699188	0.0110456
Aerococcus_christensenii	0.426551	2.82677	0.011654
Aeromonas_cavernicola	0	0.477837	0.0061503
Aeromonas_caviae	0	1.29494	0.0061503
Aeromonas_dhakensis	11.5438	0.271401	0.0165703
Aeromonas_encheleia	0	0.371741	0.0331056
Aeromonas_jandaei	0	1.16863	0.0061503
Aeromonas_phage_AsFcp_2	9.59478	0.0212984	0.019488
Aeromonas_phage_phiAS5	0	0.878779	0.019488
Aeromonas_salmonicida	0	2.53628	0.0331056
Aeromonas_veronii	0	2.93238	0.00467882
Aestuariivita_boseongensis	0	0.212177	0.0061503
Agarilytica_rhodophyticola	0	0.975548	0.0061503
Agathobacter_ruminis	5.77072	29.7738	0.019488
Agathobaculum_butyriciproducens	0	17.168	0.00467882
Agathobaculum_desmolans	0.155933	42.8214	0.00467882
Agathobaculum_sp._Marseille-P7918	0.534028	44.3593	0.00467882
Aggregatibacter_aphrophilus	0	0.33929	0.0110456
Aggregatibacter_segnis	0	0.189314	0.0331056
Agitococcus_lubricus	0	1.44595	0.00467882
Agromyces_atrinae	0	0.109839	0.0331056
Agromyces_sp._NDB4Y10	0	0.388039	0.0331056
Ahniella_affigens	0	0.939442	0.0110456
Akkermansia_glycaniphila	2.62758	155.045	0.00467882
Akkermansia_muciniphila	1.31167	75.1045	0.00467882
Akkermansia_sp._54_46	0	0.816658	0.0061503
Akkermansia_sp._aa_0143	0.270616	6.07463	0.00550364
Albimonas_pacifica	0	1.36461	0.0061503
Alcanivorax_sp._DSM_26293	0	0.493238	0.0110456
Alcanivorax_sp._HI0013	0	0.589508	0.0331056
Alcanivorax_sp._MTEO17	0	0.836826	0.019488
Algibacter_sp._XY-114	0	0.683863	0.0110456
Algibacter_sp._ZY111	0	2.38454	0.0331056
Algicola_sagamiensis	0.321039	0.806942	0.0426341
Algoriphagus_alkaliphilus	0	4.87891	0.00467882
Algoriphagus_antarcticus	0	1.16752	0.00467882
Algoriphagus_aquimarinus	0	0.834666	0.0110456
Algoriphagus_chordae	0	3.81096	0.00467882
Algoriphagus_mannitolivorans	0	3.0507	0.00467882
Algoriphagus_marincola	0	1.41824	0.0061503
Algoriphagus_marinus	0	0.760918	0.00467882
Algoriphagus_ratkowskyi	0	0.329946	0.0331056
Algoriphagus_sp._32-45-6	0	2.15286	0.00467882
Algoriphagus_sp._XAY3209	0	0.158895	0.0331056
Algoriphagus_sp._XY-J91	0	3.32134	0.0061503
Algoriphagus_terrigena	0	0.855038	0.0110456
Algoriphagus_vanfongensis	0	0.173082	0.0331056
Algoriphagus_yeomjeoni	0	0.132441	0.0331056
Aliagarivorans_marinus	0	0.382324	0.0331056
Alicyclobacillus_acidocaldarius	0	2.03332	0.00467882
Alicyclobacillus_contaminans	0	2.13114	0.00467882
Alicyclobacillus_macrosporangiidus	0	2.50291	0.0110456
Aliifodinibius_roseus	0	1.12956	0.0110456
Aliifodinibius_sp._WN023	0	0.416799	0.0331056
Alistipes_finegoldii	0.0780318	21.0063	0.00467882
Alistipes_finegoldii_CAG:68	0	2.09799	0.00467882
Alistipes_ihumii	0	46.6606	0.00467882
Alistipes_indistinctus	0.596023	34.5124	0.00467882
Alistipes_obesi	0.979705	112.379	0.00467882
Alistipes_onderdonkii	0.757132	14.5622	0.00550364
Alistipes_putredinis	0	30.1735	0.00467882
Alistipes_putredinis_CAG:67	0	9.05926	0.00467882
Alistipes_senegalensis	0.786801	70.9405	0.00467882
Alistipes_shahii	0	26.2907	0.00467882
Alistipes_sp._56_11	0	0.920413	0.0061503
Alistipes_sp._56_sp_Nov_56_25	0.436613	6.11076	0.0224185
Alistipes_sp._58_9_plus	0.952549	68.1761	0.00467882
Alistipes_sp._AF14-19	0.126067	10.0889	0.00467882
Alistipes_sp._AF17-16	0.34188	8.72651	0.00986715
Alistipes_sp._AF48-12	0	6.62059	0.00467882
Alistipes_sp._AL-1	0	5.22403	0.00467882
Alistipes_sp._AM16-43	0.127416	9.62973	0.00550364
Alistipes_sp._An116	0	3.7602	0.00467882
Alistipes_sp._An31A	0	14.8066	0.00467882
Alistipes_sp._An54	0.658607	18.0356	0.00467882
Alistipes_sp._An66	0.326396	40.0432	0.00467882
Alistipes_sp._CAG:157	0	0.954999	0.0110456
Alistipes_sp._CAG:268	0	34.7143	0.00467882
Alistipes_sp._CAG:29	0	6.09156	0.00467882
Alistipes_sp._CAG:435	15.8201	4041.48	0.00467882
Alistipes_sp._CAG:514	6.66836	654.882	0.00467882
Alistipes_sp._CAG:53	0	0.750672	0.0061503
Alistipes_sp._CAG:831	6.72338	404.442	0.00467882
Alistipes_sp._CHKCI003	2.76027	101.455	0.00467882
Alistipes_sp._cv1	0	1.95044	0.00467882
Alistipes_sp._HGB5	1.11968	6.75439	0.0153889
Alistipes_sp._Marseille-P2431	0.0899615	31.7282	0.00467882
Alistipes_sp._Marseille-P5061	0.0899615	13.7049	0.00467882
Alistipes_sp._Marseille-P5997	0.371269	28.9409	0.00467882
Alistipes_sp._ZOR0009	0.511656	16.8737	0.00467882
Alistipes_timonensis	0.360264	25.9313	0.00467882
Aliterella_atlantica	18.9988	0.158339	0.00467882
Alkalibacter_saccharofermentans	0.547329	5.59781	0.0232564
Alkalibacterium_putridalgicola	0	0.366165	0.0110456
Alkalibacterium_sp._20	0.304614	1.19379	0.045809
Alkalibacterium_sp._AK22	0	0.770181	0.0331056
Alkalibacterium_subtropicum	0	0.786129	0.019488
Alkalibacterium_thalassium	0.300768	1.01675	0.045809
Alkalibaculum_bacchi	0	8.78094	0.00467882
Alkalicoccus_saliphilus	0	0.151685	0.0110456
Alkaliflexus_imshenetskii	0.862819	28.5741	0.00467882
Alkalilimnicola_ehrlichii	0	2.67728	0.00467882
Alkaliphilus_metalliredigens	0	2.06842	0.00467882
Alkaliphilus_peptidifermentans	0.121959	8.02322	0.010574
Alkaliphilus_transvaalensis	0	7.44953	0.00467882
Alkalispirochaeta_americana	0	1.00484	0.0110456
Alkalispirochaeta_odontotermitis	0	1.80653	0.00467882
Alkalitalea_saponilacus	0	3.64706	0.00467882
Allisonella_histaminiformans	0	2.27046	0.00467882
Allobaculum_stercoricanis	0.568212	28.9219	0.00467882
Allochromatium_vinosum	0	3.80173	0.00467882
Allofustis_seminis	0	0.646832	0.0110456
Allomyces_macrogynus	69.4326	10.484	0.00467882
Alloprevotella_rava	5.15152	362.913	0.00467882
Alloprevotella_sp.	15.3404	1411.78	0.00467882
Alloprevotella_sp._E39	8.11058	640.589	0.00467882
Alloprevotella_sp._OH1205_COT-284	19.4169	1420.32	0.00467882
Alloprevotella_tannerae	3.54017	230.004	0.00467882
Alloscardovia_criceti	0	0.444046	0.0110456
Alloscardovia_sp._GLDI4/2	0	0.459433	0.019488
alpha_proteobacterium_AAP38	0	0.378305	0.0061503
alpha_proteobacterium_AAP81b	0	0.315983	0.0331056
alpha_proteobacterium_BAL199	0	0.245591	0.0061503
Alphapapillomavirus_7	37.6145	0.520173	0.00467882
Alphaproteobacteria_bacterium_33-17	0	1.64164	0.019488
Alphaproteobacteria_bacterium_CG11_big_fil_rev_8_21_14_0_20_44_7	0	1.27008	0.0331056
Alphaproteobacteria_bacterium_GWF2_58_20	0	2.2413	0.00467882
Alphaproteobacteria_bacterium_HGW-Alphaproteobacteria-2	0.166646	0.985493	0.0333065
Alphaproteobacteria_bacterium_MarineAlpha10_Bin2	12.5734	1.35856	0.00797219
Alphaproteobacteria_bacterium_MarineAlpha3_Bin6	0	0.587783	0.0331056
Alphaproteobacteria_bacterium_PA4	0	0.526047	0.0061503
Alphaproteobacteria_bacterium_RIFCSPHIGHO2_12_FULL_63_12	0	0.319013	0.0331056
Alphaproteobacteria_bacterium_RIFOXYD12_FULL_60_8	0	1.15349	0.0331056
Alphaproteobacteria_bacterium_TMED194	0	9.20888	0.00467882
Alphaproteobacteria_bacterium_TMED89	0	1.60377	0.00467882
Alphaproteobacteria_bacterium_TMED93	0	1.05269	0.0061503
Altererythrobacter_sp._ZODW24	0	0.178118	0.0331056
Alteribacillus_persepolensis	0	3.33988	0.0110456
Alterileibacterium_massiliense	0.158934	6.1941	0.00550364
Alteromonadaceae_bacterium	0	1.15339	0.019488
Alteromonadaceae_bacterium_2052S.S.stab0a.01	0	2.10771	0.0061503
Alteromonadaceae_bacterium_TMED7	0	0.68778	0.0331056
Alteromonas_macleodii	0	2.10716	0.00467882
Alteromonas_mediterranea	0	0.413954	0.0331056
Alteromonas_phage_PB15	0	7.02662	0.019488
Alteromonas_sp._RKMC-009	0	0.813805	0.019488
Alteromonas_sp._TMED35	0	0.386991	0.0061503
Alysiella_crassa	0	0.4127	0.019488
Amanita_thiersii	18.9523	0.202465	0.00467882
Aminicella_lysinilytica	0.752151	45.0929	0.00467882
Aminiphilus_circumscriptus	0	0.390934	0.019488
Aminipila_sp._JN-39	1.96996	49.1287	0.00572487
Aminivibrio_pyruvatiphilus	0	5.21235	0.00467882
Aminobacterium_colombiense	0	1.81743	0.0061503
Aminobacterium_mobile	0	0.810314	0.0331056
Aminomonas_paucivorans	0	2.81966	0.00467882
Ammonifex_degensii	0	1.83698	0.00467882
Ammonifex_sp.	0	1.36651	0.00467882
Amphibacillus_marinus	0	1.51194	0.0061503
Amphibacillus_xylanus	0	1.82734	0.00467882
Amycolatopsis_australiensis	17.8662	0.233388	0.00467882
Amycolatopsis_taiwanensis	0	0.565874	0.0110456
Anabaena_sp._LE011-02	0	0.836066	0.019488
Anaeroarcus_burkinensis	0.0785275	1.08994	0.0147468
Anaerobacillus_alkalilacustris	0	1.56336	0.0061503
Anaerobacillus_isosaccharinicus	0	1.93707	0.0110456
Anaerobacillus_macyae	0	0.726092	0.0110456
Anaerobacterium_chartisolvens	0.293342	28.3562	0.00550364
anaerobic_bacterium_MO-CFX2	0	1.64701	0.0061503
Anaerobiospirillum_succiniciproducens	1.06816	29.5979	0.00467882
Anaerobiospirillum_thomasii	0.107066	48.2019	0.00467882
Anaerobium_acetethylicum	9.00364	54.8243	0.00467882
Anaerobranca_californiensis	0	1.93503	0.0110456
Anaerobranca_gottschalkii	0	1.35563	0.0110456
Anaerobutyricum_hallii	9.30534	97.1917	0.00467882
Anaerococcus_hydrogenalis	0	2.02326	0.00467882
Anaerococcus_lactolyticus	0	0.355294	0.019488
Anaerococcus_mediterraneensis	0	2.57051	0.0110456
Anaerococcus_prevotii	0	0.508887	0.0110456
Anaerococcus_provencensis	0	0.784617	0.0110456
Anaerococcus_senegalensis	0	0.772537	0.019488
Anaerococcus_sp._HMSC065G05	0	1.24303	0.0061503
Anaerococcus_sp._Marseille-P3557	0	1.93915	0.0061503
Anaerococcus_sp._Marseille-P3625	0	0.783534	0.0061503
Anaerococcus_sp._Marseille-P4512	0	0.517458	0.0110456
Anaerococcus_tetradius	0	1.73674	0.0061503
Anaerocolumna_aminovalerica	2.16794	39.9193	0.00586448
Anaerocolumna_jejuensis	2.37521	31.0941	0.0061503
Anaerocolumna_xylanovorans	12.1626	38.2677	0.0192286
Anaerofilum_sp._An201	8.72373	90.4973	0.0061503
Anaerofustis_stercorihominis	7.07237	22.9384	0.0451824
Anaeroglobus_geminatus	0	1.81828	0.00467882
Anaerolactibacter_massiliensis	4.09775	138.939	0.00467882
Anaerolinea_thermolimosa	0	6.81071	0.00467882
Anaerolinea_thermophila	0.244373	3.77012	0.00550364
Anaerolineaceae_bacterium	6.21444	69.9173	0.0119403
Anaerolineaceae_bacterium_4572_5.2	0	1.20611	0.00467882
Anaerolineaceae_bacterium_4572_78	0	1.58357	0.0061503
Anaerolineaceae_bacterium_oral_taxon_439	0.875323	21.581	0.010331
Anaerolineae_bacterium	0	7.30915	0.00467882
Anaerolineae_bacterium_49_20	0	0.827186	0.0110456
Anaerolineae_bacterium_CG_4_9_14_0_8_um_filter_58_9	0	0.477943	0.019488
Anaerolineae_bacterium_CG2_30_64_16	0	3.81427	0.0061503
Anaerolineae_bacterium_UTCFX1	0	0.514951	0.0331056
Anaerolineae_bacterium_UTCFX2	0.130771	2.54435	0.0119403
Anaerolineales_bacterium	0	6.10693	0.00467882
Anaeromassilibacillus_sp._An172	9.26035	90.6819	0.0061503
Anaeromassilibacillus_sp._An200	4.98694	65.8882	0.00467882
Anaeromassilibacillus_sp._An250	1.61057	59.3367	0.00467882
Anaeromassilibacillus_sp._Marseille-P3371	0.162744	7.54619	0.00467882
Anaeromassilibacillus_sp._Marseille-P3876	0.546597	37.2456	0.00467882
Anaeromassilibacillus_sp._Marseille-P4683	0.442513	16.9968	0.0061503
Anaeromusa_acidaminophila	0.240779	7.46346	0.00467882
Anaeromyces_robustus	0.274153	9.24705	0.00467882
Anaeromyxobacter_sp._Fw109-5	0	1.65394	0.0061503
Anaeromyxobacter_sp._RBG_16_69_14	0	1.14632	0.0110456
Anaerophaga_thermohalophila	0	28.4845	0.00467882
Anaeroplasma_bactoclasticum	1.84491	125.438	0.00467882
Anaerorhabdus_furcosa	4.2649	164.27	0.00467882
Anaerosalibacter_massiliensis	0	1.78421	0.0061503
Anaerosalibacter_sp._Marseille-P3206	0	4.07814	0.00467882
Anaerosphaera_sp._GS7-6-2	0	1.83277	0.00467882
Anaerospora_hongkongensis	0.833708	5.35441	0.0111386
Anaerosporobacter_mobilis	4.843	44.6153	0.0107323
Anaerostipes_caccae	1.28696	9.10345	0.0061503
Anaerostipes_hadrus	0.481559	31.7266	0.00467882
Anaerostipes_sp._494a	1.08993	72.3044	0.00467882
Anaerostipes_sp._992a	4.13047	194.379	0.00467882
Anaerostipes_sp._AF04-45	0.369013	11.7706	0.00467882
Anaerostipes_sp._BG01	0	5.32069	0.00467882
Anaerotignum_lactatifermentans	0.164553	20.4539	0.00467882
Anaerotignum_propionicum	4.64259	33.7141	0.00797219
Anaerotruncus_colihominis	10.2777	103.705	0.0119403
Anaerotruncus_massiliensis	0	6.45181	0.00467882
Anaerotruncus_rubiinfantis	0	10.6831	0.00467882
Anaerotruncus_sp._1XD22-93	0.831935	55.8542	0.00467882
Anaerotruncus_sp._22A2-44	0	11.6953	0.0061503
Anaerotruncus_sp._AF02-27	3.90327	20.2951	0.023766
Anaerotruncus_sp._CAG:390	3.2467	284.673	0.00586448
Anaerotruncus_sp._CAG:528	7.10803	332.891	0.00467882
Anaerotruncus_sp._G3(2012)	0.218307	13.5097	0.00467882
Anaerovibrio_lipolyticus	16.6342	563.021	0.00467882
Anaerovibrio_sp._JC8	8.62836	401.334	0.00467882
Anaerovibrio_sp._RM50	4.26931	248.207	0.00467882
Anaerovorax_odorimutans	5.50558	27.985	0.0319608
Anaplasma_phagocytophilum	26.6997	0.440152	0.00467882
Ancylomarina_sp._A4	0.0947785	1.05354	0.019488
Ancylomarina_sp._M1P	0	7.02373	0.00467882
Ancylomarina_sp._SHSM-M15	0	3.21811	0.00467882
Ancylomarina_subtilis	0.590018	5.93134	0.0194249
Anditalea_andensis	0	2.05353	0.0061503
Aneurinibacillus_sp._XH2	0	0.213308	0.00467882
Angelakisella_massiliensis	2.24838	242.515	0.00467882
Anoxybacillus_gonensis	0	2.39704	0.0061503
Anoxybacillus_tepidamans	0	2.58534	0.0331056
Anoxybacillus_thermarum	0	0.892251	0.0061503
Anoxybacter_fermentans	0	2.99757	0.00467882
Anseongella_ginsenosidimutans	0	3.72443	0.00467882
Anthracocystis_flocculosa	0	0.505738	0.019488
Aphanizomenon_flos-aquae	0	2.02762	0.00467882
Apibacter_adventoris	0	1.19629	0.019488
Apibacter_mensalis	0.203518	3.17062	0.00550364
Apibacter_sp._wkB309	0	2.07418	0.00467882
Aquabacterium_sp._NJ1	0	1.64851	0.00467882
Aquabacterium_sp._YIM_730274	0	0.679912	0.0110456
Aquaspirillum_serpens	0	2.08987	0.0061503
Aquifex_aeolicus	0	0.62684	0.019488
Aquificaceae_bacterium	0	1.63236	0.00467882
Aquificae_bacterium	0	3.4012	0.00467882
Aquiflexum_balticum	0.109244	2.95192	0.019488
Aquimarina_latercula	0	0.524359	0.0331056
Aquimarina_longa	0.132741	0.856468	0.0485088
Aquimarina_macrocephali	0.117159	8.00361	0.00467882
Aquimarina_megaterium	0	0.334061	0.019488
Aquimarina_pacifica	0.226616	5.51903	0.0158472
Aquimarina_sp._BL5	0	1.07234	0.0110456
Aquimarina_sp._MAR_2010_214	0	0.862225	0.0061503
Arabia_massiliensis	0.124509	8.04935	0.00467882
Arachidicoccus_rhizosphaerae	0	2.33798	0.00467882
Arachidicoccus_sp._B3-10	0	2.74663	0.00467882
Arachidicoccus_sp._KIS59-12	0.517996	11.6199	0.00467882
Arc_I_group_archaeon_ADurb1113_Bin01801	0	1.05675	0.0061503
Arc_I_group_archaeon_U1lsi0528_Bin055	0	2.83718	0.0061503
Arc_I_group_archaeon_U1lsi0528_Bin089	0	2.60527	0.00467882
Arcanobacterium_urinimassiliense	0	0.313206	0.0110456
Archaeoglobales_archaeon	0	1.15142	0.0061503
Archaeoglobus_sulfaticallidus	0	0.640849	0.0110456
archaeon_GW2011_AR11	0	3.19042	0.00467882
Archangium_gephyra	0	1.77211	0.00467882
Archangium_sp._Cb_G35	0	1.49359	0.019488
Arcicella_aurantiaca	0.111031	5.56601	0.0061503
Arcobacter_anaerophilus	0	0.396854	0.0331056
Arcobacter_butzleri	0	2.17048	0.00467882
Arcobacter_cloacae	0.172179	2.3415	0.0240376
Arcobacter_cryaerophilus	0	5.14983	0.0061503
Arcobacter_ellisii	0	0.241982	0.0331056
Arcobacter_nitrofigilis	0	0.468317	0.0331056
Arcobacter_porcinus	0	0.835004	0.0061503
Arcobacter_sp.	0	1.83311	0.00467882
Arcobacter_sp._CECT_9230	0	1.68838	0.00467882
Arcobacter_sp._PSE-93	0	0.965066	0.0061503
Arcticibacter_eurypsychrophilus	0	1.3252	0.00467882
Arcticibacter_pallidicorallinus	0.154793	1.16705	0.0358644
Arcticibacterium_luteifluviistationis	0	0.410248	0.019488
Arenibacter_algicola	0	6.04915	0.00467882
Arenibacter_nanhaiticus	0	2.08819	0.00467882
Arenibacter_sp._AK53	0	1.94448	0.00467882
Arenibacter_sp._ARW7G5Y1	0	0.40863	0.019488
Arenibacter_troitsensis	0	0.559597	0.019488
Arenicella_xantha	0	3.52546	0.0110456
Arenitalea_lutea	0	4.70891	0.0061503
Armatimonadetes_bacterium	0	2.14175	0.00467882
Armatimonadetes_bacterium_55-13	0.105374	10.3018	0.00467882
Armatimonadetes_bacterium_Cent15-Ar3	0.0428893	5.42261	0.00467882
Armatimonadetes_bacterium_CG_4_10_14_0_8_um_filter_66_14	0.311592	2.38237	0.0290368
Armatimonadetes_bacterium_CG_4_10_14_3_um_filter_66_18	0	5.18697	0.00467882
Armatimonadetes_bacterium_CG_4_9_14_3_um_filter_58_7	0	1.39373	0.00467882
Armatimonadetes_bacterium_CG_4_9_14_3_um_filter_66_14	0	0.591173	0.0331056
Armatimonadetes_bacterium_CG06_land_8_20_14_3_00_66_21	0	2.88552	0.00467882
Armatimonadetes_bacterium_CG07_land_8_20_14_0_80_40_9	0	0.967344	0.00467882
Armatimonadetes_bacterium_CG07_land_8_20_14_0_80_59_28	0.225058	1.31477	0.0311781
Armatimonadetes_bacterium_CG2_30_66_41	0.160757	9.80842	0.00572487
Armatimonadetes_bacterium_RBG_16_58_9	0	9.21772	0.00467882
Arsenophonus_nasoniae	0	0.981438	0.019488
Arthrobacter_alpinus	0	1.56743	0.00467882
Arthrobacter_sp._Hiyo1	0	0.151218	0.019488
Arthrobacter_sp._Hz2	0	0.723165	0.019488
Arthrobacter_sp._Leaf141	0.228993	1.09787	0.0358644
Arthrobacter_sp._RC1.1_241	0	0.650154	0.0110456
Arthrobacter_sp._ZGTC412	0	3.08065	0.00467882
Arthrobacter_stackebrandtii	7.43466	0	0.00871728
Arthrospira_platensis	0	1.23524	0.00467882
Asaccharobacter_celatus	0	8.23341	0.00467882
Ascoidea_rubescens	0	0.888867	0.019488
Aspergillus_sclerotialis	0	0.979476	0.019488
Asticcacaulis_excentricus	0	0.566287	0.019488
Asticcacaulis_taihuensis	0	0.67002	0.019488
Atopobacter_sp._AH10	0	0.316973	0.0110456
Atopobium_rimae	0	1.28557	0.0110456
Atopobium_sp._ICM42b	0	3.84152	0.00467882
Atopobium_sp._oral_taxon_199	0	4.43224	0.00467882
Atopobium_sp._oral_taxon_810	0	0.636805	0.0061503
Atopococcus_tabaci	0	0.250013	0.0331056
Atopostipes_suicloacalis	0	0.475981	0.0331056
Aurantimicrobium_sp._MWH-Mo1	22.0352	0.228419	0.00467882
Aureimonas_altamirensis	0	0.181555	0.0331056
Aureimonas_phyllosphaerae	0	1.3886	0.0331056
Aureispira_sp._CCB-QB1	0	0.849013	0.0061503
Aureococcus_anophagefferens_virus	0	5.26522	0.00467882
Auricularia_subglabra	17.7204	0.168038	0.00467882
Austwickia_chelonae	0	0.606512	0.019488
Avian_leukosis_virus	109.556	1.9515	0.00467882
Avian_musculoaponeurotic_fibrosarcoma_virus_AS42	42.8029	0.842569	0.00467882
Avian_myeloblastosis_virus	0	0.867835	0.019488
Avian_sarcoma_virus	166.439	1.93997	0.00467882
Avibacterium_paragallinarum	0	0.642782	0.019488
Azoarcus_sp._KH32C	0	1.05003	0.0110456
Azobacteroides_phage_ProJPt-Bp1	0.13151	3.17437	0.0253458
Azonexus_fungiphilus	0	5.16526	0.019488
Azonexus_hydrophilus	0	16.4114	0.00467882
Azospira_sp._I13	0	2.0817	0.0331056
Azospirillum_brasilense	0	1.77035	0.00467882
Azospirillum_doebereinerae	0.171445	1.60817	0.019488
Azospirillum_halopraeferens	0	0.814846	0.00467882
Azospirillum_lipoferum	0	2.16492	0.0061503
Azospirillum_sp.	0	7.28157	0.00467882
Azospirillum_sp._47_25	0.38789	15.4787	0.00467882
Azospirillum_sp._51_20	0.969439	70.9496	0.00467882
Azospirillum_sp._B4	0	0.336407	0.0110456
Azospirillum_sp._CAG:239	6.35239	208.218	0.0224185
Azospirillum_sp._CAG:260	0	4.35777	0.00467882
Azospirillum_sp._TSH100	0	2.25357	0.00467882
Azotobacter_beijerinckii	0	0.423649	0.0110456
Azovibrio_restrictus	0.156305	19.2455	0.019488
Bacillaceae_bacterium_B16-10	0	3.61284	0.00467882
Bacillaceae_bacterium_EAG3	0	2.8709	0.0110456
Bacillaceae_bacterium_G1	0	0.595276	0.0331056
Bacilliculturomica_massiliensis	2.7353	77.3853	0.00467882
Bacillus_acidicola	0.314865	4.85257	0.00986715
Bacillus_acidiproducens	0	1.37168	0.0061503
Bacillus_aciditolerans	1.28701	0	0.0278956
Bacillus_aidingensis	0	0.3852	0.019488
Bacillus_alkalinitrilicus	0	0.374199	0.0061503
Bacillus_altitudinis	0	0.752846	0.0110456
Bacillus_aquimaris	0	0.87614	0.019488
Bacillus_aryabhattai	0	1.36556	0.0061503
Bacillus_badius	0	1.73361	0.0061503
Bacillus_caseinilyticus	0.683084	6.15173	0.0147468
Bacillus_chagannorensis	0	1.48557	0.0110456
Bacillus_clarkii	0	4.85942	0.00467882
Bacillus_coahuilensis	0	0.526738	0.0331056
Bacillus_cohnii	0.151101	4.38638	0.0290368
Bacillus_cucumis	0	1.0348	0.0331056
Bacillus_cytotoxicus	0	0.235092	0.0110456
Bacillus_dakarensis	0	1.33442	0.0331056
Bacillus_daliensis	0	0.520808	0.0331056
Bacillus_dielmoensis	0	0.706169	0.019488
Bacillus_endophyticus	0	0.560565	0.0331056
Bacillus_fordii	0	0.298349	0.0331056
Bacillus_halodurans	0	0.638435	0.0331056
Bacillus_halotolerans	0	0.307642	0.019488
Bacillus_haynesii	0	1.41303	0.00467882
Bacillus_hemicellulosilyticus	0	0.38689	0.0110456
Bacillus_horneckiae	0	0.643694	0.0110456
Bacillus_humi	0	1.14473	0.0061503
Bacillus_indicus	0	0.925981	0.0110456
Bacillus_jeotgali	0	0.507917	0.0110456
Bacillus_lehensis	0	1.32417	0.019488
Bacillus_lentus	0	0.88618	0.0061503
Bacillus_ligniniphilus	0	0.604762	0.0331056
Bacillus_loiseleuriae	0	1.43391	0.0110456
Bacillus_lonarensis	0	0.246268	0.019488
Bacillus_mannanilyticus	0	1.08483	0.0061503
Bacillus_marisflavi	0	2.51245	0.00467882
Bacillus_massiliglaciei	0	2.50876	0.00467882
Bacillus_massilioanorexius	0	5.33155	0.00467882
Bacillus_massilionigeriensis	0	0.745911	0.019488
Bacillus_mediterraneensis	0	0.283526	0.0110456
Bacillus_mesonae	0	1.50611	0.0331056
Bacillus_methanolicus	0	2.8414	0.00467882
Bacillus_muralis	0	0.338649	0.0331056
Bacillus_niacini	0	0.49479	0.0110456
Bacillus_niameyensis	0.0817923	4.3449	0.00793319
Bacillus_notoginsengisoli	0	0.444187	0.0331056
Bacillus_novalis	0	2.21827	0.0061503
Bacillus_oceanisediminis	0.0836423	4.30639	0.0119403
Bacillus_onubensis	0	2.48382	0.0061503
Bacillus_patagoniensis	0	0.538375	0.0331056
Bacillus_phage_AR9	0.626956	20.6054	0.00586448
Bacillus_phage_pW2	0.310597	2.88502	0.0379102
Bacillus_phage_Silence	0	2.74172	0.019488
Bacillus_phage_SP-10	0.702781	8.63829	0.00740213
Bacillus_phage_vB_BceM-HSE3	0.279537	10.2577	0.0061503
Bacillus_phage_vB_BcoS-136	0.52012	2.84446	0.045809
Bacillus_phage_vB_BhaS-171	0	0.610015	0.0110456
Bacillus_phage_vB_BpuM-BpSp	11.1149	58.9026	0.0351459
Bacillus_pseudalcaliphilus	0	0.668524	0.00467882
Bacillus_pseudomycoides	239.969	5.63563	0.00467882
Bacillus_pumilus	0	2.22227	0.0061503
Bacillus_rubiinfantis	0	4.04725	0.00467882
Bacillus_salacetis	0	0.86082	0.019488
Bacillus_salsus	0	0.376906	0.0110456
Bacillus_shackletonii	0	0.533476	0.0110456
Bacillus_simplex	0	3.45727	0.0061503
Bacillus_sp._1NLA3E	0	1.81246	0.0061503
Bacillus_sp._278922_107	0	0.126774	0.0331056
Bacillus_sp._3-2-2	10.355	0.609558	0.0134016
Bacillus_sp._7894-2	0	1.13759	0.019488
Bacillus_sp._AFS017336	0	1.17639	0.0110456
Bacillus_sp._AFS031507	0	0.530275	0.0110456
Bacillus_sp._AFS073361	0	1.82508	0.00467882
Bacillus_sp._AFS088145	0	0.407756	0.0061503
Bacillus_sp._BK245	0.0903312	1.77713	0.0147468
Bacillus_sp._CAG:988	0	17.8634	0.00467882
Bacillus_sp._CGMCC_1.16541	0.22522	4.92063	0.0111386
Bacillus_sp._CHD6a	0	0.214307	0.00467882
Bacillus_sp._EAC	0	0.877386	0.0331056
Bacillus_sp._EB01	0	0.860114	0.019488
Bacillus_sp._es.034	0	0.446858	0.0331056
Bacillus_sp._FJAT-18017	0	0.611955	0.0110456
Bacillus_sp._FJAT-18019	0	0.658103	0.0061503
Bacillus_sp._FJAT-25496	0	0.86771	0.00467882
Bacillus_sp._FJAT-27264	0	1.4931	0.0110456
Bacillus_sp._FJAT-27445	0	0.557163	0.019488
Bacillus_sp._FJAT-27916	0	6.10797	0.00467882
Bacillus_sp._FJAT-27986	0.279537	7.67855	0.00550364
Bacillus_sp._FJAT-29814	11.7468	1.41198	0.0233996
Bacillus_sp._FJAT-44921	0	0.581956	0.0331056
Bacillus_sp._FJAT-45086	0	4.30679	0.0061503
Bacillus_sp._HMF5848	0	0.47012	0.0110456
Bacillus_sp._HNG	0	0.611507	0.0331056
Bacillus_sp._KQ-3	0	0.166871	0.0331056
Bacillus_sp._m3-13	0	0.884273	0.0110456
Bacillus_sp._M6-12	247.809	2.74049	0.010947
Bacillus_sp._Marseille-P3661	0.126432	2.32205	0.0119403
Bacillus_sp._Marseille-P3800	0	4.44461	0.0061503
Bacillus_sp._MB2021	0	0.758843	0.019488
Bacillus_sp._MRMR6	0	1.40757	0.0061503
Bacillus_sp._NFR08	0	2.04762	0.00467882
Bacillus_sp._NH11B	0	0.203168	0.019488
Bacillus_sp._OK048	0	0.62579	0.0061503
Bacillus_sp._OV166	7.87189	0.00869239	0.0346616
Bacillus_sp._SA1-12	0	1.23531	0.00467882
Bacillus_sp._SAJ1	0	0.300619	0.0110456
Bacillus_sp._SRB_8	0	2.15481	0.00467882
Bacillus_sp._UMB0893	0	0.392828	0.0110456
Bacillus_sp._UMB0899	0	0.195489	0.0061503
Bacillus_sp._UNC41MFS5	0	0.946505	0.00467882
Bacillus_sp._URHB0009	0	1.00081	0.019488
Bacillus_sp._V44-8	0	3.99991	0.00467882
Bacillus_sp._WN066	0	2.25213	0.0331056
Bacillus_sp._XXST-01	0	0.779743	0.0110456
Bacillus_sp._Y1	0.234703	4.57233	0.0158472
Bacillus_sp._YLB-04	0	0.347538	0.019488
Bacillus_sp._YSP-3	0.288521	1.45858	0.0426341
Bacillus_sporothermodurans	2803.14	159.256	0.0381023
Bacillus_stratosphericus	0	0.927956	0.0331056
Bacillus_testis	0	1.25583	0.0061503
Bacillus_thermozeamaize	0	4.17892	0.00467882
Bacillus_thuringiensis	127.743	16.8529	0.00467882
Bacillus_toyonensis	77.0637	6.68989	0.00467882
Bacillus_tuaregi	0	1.93224	0.00467882
Bacillus_velezensis	0.321039	3.42753	0.00740213
Bacillus_virus_Bobb	0.103985	1.83348	0.045809
Bacillus_virus_CP51	0	0.317108	0.0331056
Bacillus_virus_Moonbeam	0	1.0571	0.019488
Bacillus_virus_PBS1	0	0.893063	0.0061503
Bacillus_virus_Riggi	0	1.14526	0.0331056
Bacillus_virus_SP15	0.60076	31.106	0.00572487
Bacillus_virus_SPO1	47.2287	2.09499	0.00467882
Bacillus_wakoensis	0	1.30527	0.0110456
Bacillus_wiedmannii	66.4113	12.2217	0.0192286
Bacteriodetes_bacterium	0.608717	11.664	0.0061503
Bacteriodetes_bacterium_13_1_20CM_4_60_6	0	5.15138	0.00467882
Bacteriovorax_sp._BSW11_IV	0	1.46679	0.019488
Bacteriovorax_sp._MedPE-SWde	0	3.66513	0.00467882
Bacteriovorax_sp._Seq25_V	0	0.361235	0.0110456
bacterium	0.396395	47.9602	0.00467882
bacterium_(Candidatus_Blackallbacteria)_CG18_big_fil_WC_8_21_14_2_50_49_26	0	0.723204	0.0331056
bacterium_(Candidatus_Gribaldobacteria)_CG08_land_8_20_14_0_20_39_15	0	0.107764	0.0331056
bacterium_(Candidatus_Ratteibacteria)_CG23_combo_of_CG06-09_8_20_14_all_48_7	0.306037	6.62829	0.00550364
bacterium_0.1xD8-71	2.49746	203.249	0.00467882
bacterium_0.1xD8-82	3.43486	206.502	0.00586448
bacterium_1XD21-70	0.814678	37.6653	0.00467882
bacterium_1XD42-1	0	3.91256	0.00467882
bacterium_1XD42-54	2.24483	103.259	0.00467882
bacterium_1xD42-67	0.494238	101.449	0.00467882
bacterium_1XD42-8	1.23681	65.8333	0.00572487
bacterium_1xD42-87	9.93407	155.484	0.00467882
bacterium_1XD8-76	4.20314	194.136	0.00467882
bacterium_1XD8-92	5.86435	252.786	0.00467882
bacterium_336/3	0	1.05914	0.0331056
bacterium_42_11	0	0.558324	0.0110456
bacterium_A52C2	0	0.431769	0.019488
bacterium_AMD01	0	0.234027	0.019488
bacterium_B17	1.77896	119.319	0.00467882
bacterium_BMS3Abin03	0	3.85036	0.00467882
bacterium_BMS3Abin04	0	0.232532	0.019488
bacterium_BMS3Abin06	0	0.528205	0.0331056
bacterium_BMS3Abin07	0	0.443762	0.0331056
bacterium_BMS3Abin14	0	2.08612	0.0110456
bacterium_BMS3Bbin01	0	1.47276	0.019488
bacterium_BMS3Bbin07	0	2.24273	0.00467882
bacterium_BRH_c32	0	0.258811	0.0331056
bacterium_C-53	3.57306	289.43	0.00467882
bacterium_CG_4_9_14_3_um_filter_65_15	0	1.77244	0.0110456
bacterium_CG2_30_54_10	0	1.68937	0.0110456
bacterium_D16-34	0	0.491301	0.019488
bacterium_D16-50	7.45731	425.793	0.00586448
bacterium_D16-59	0.11571	2.27769	0.00740213
bacterium_DOLZORAL124_64_63	0	3.13856	0.0061503
bacterium_E08(2017)	3.45242	280.931	0.00467882
bacterium_F082	2.69332	226.537	0.00467882
bacterium_F083	7.26822	613.527	0.00467882
bacterium_F16	0	6.63921	0.00467882
bacterium_HR15	0	0.860745	0.0331056
bacterium_HR16	0.61716	7.88239	0.0061503
bacterium_HR17	0	7.62491	0.00467882
bacterium_HR25	0	3.14932	0.0061503
bacterium_HR28	0	2.15282	0.019488
bacterium_HR29	0	1.19099	0.0110456
bacterium_HR30	0	0.972367	0.00467882
bacterium_HR32	0	0.734543	0.0110456
bacterium_HR34	0	0.916613	0.0061503
bacterium_HR37	0	3.71774	0.0110456
bacterium_J10(2018)	2.85482	211.658	0.00467882
bacterium_JKG1	0	0.421546	0.019488
bacterium_LF-3	0	2.67415	0.00467882
bacterium_M21	0.126189	15.4017	0.00467882
bacterium_MS4	0.751221	30.3651	0.00467882
bacterium_OL-1	1.05289	15.9958	0.010331
bacterium_P201	5.19432	407.364	0.00467882
bacterium_P3	1.32048	74.2299	0.00467882
bacterium_SCN_62-11	0	7.32756	0.0110456
bacterium_SM23_31	0	0.519151	0.0110456
bacterium_SM23_57	0	1.40293	0.0331056
bacterium_TMED198	0	1.92709	0.019488
bacterium_TMED264	0	0.827565	0.0110456
bacterium_TMED88	0	4.66572	0.0061503
Bacteroidales_bacterium	130.942	8115.64	0.00467882
Bacteroidales_bacterium_36-12	5.58674	257.211	0.00467882
Bacteroidales_bacterium_43_36	2.46103	128.283	0.00467882
Bacteroidales_bacterium_43_8	1.05851	20.1578	0.00467882
Bacteroidales_bacterium_45-6	0.268115	26.0395	0.00467882
Bacteroidales_bacterium_52_46	8.09411	352.055	0.00467882
Bacteroidales_bacterium_55_9	2.14598	114.693	0.00467882
Bacteroidales_bacterium_6E	0.1151	17.7389	0.00467882
Bacteroidales_bacterium_Barb4	0.704215	12.6284	0.00550364
Bacteroidales_bacterium_Barb6	0.500749	12.253	0.00550364
Bacteroidales_bacterium_Barb6XT	0.0687965	6.63672	0.00467882
Bacteroidales_bacterium_Barb7	0	3.86879	0.00467882
Bacteroidales_bacterium_CF	2.13239	148.224	0.00467882
Bacteroidales_bacterium_KA00251	0	7.71381	0.00467882
Bacteroidales_bacterium_KA00344	3.56027	282.229	0.00467882
Bacteroidales_bacterium_KHT7	4.11248	207.646	0.00467882
Bacteroidales_bacterium_WCE2004	21.7316	1340.48	0.00586448
Bacteroidales_bacterium_WCE2008	7.22019	712.262	0.00467882
Bacteroides_acidifaciens	5.19819	354.144	0.00467882
Bacteroides_barnesiae	0.216361	58.9935	0.00467882
Bacteroides_bouchesdurhonensis	1.53065	48.2267	0.00467882
Bacteroides_caccae	11.7058	384.068	0.00467882
Bacteroides_caccae_CAG:21	0.0682778	4.6536	0.00550364
Bacteroides_caecimuri	0.122186	15.9105	0.00467882
Bacteroides_caecimuris	0.404271	14.5954	0.00467882
Bacteroides_cellulosilyticus	2.47767	180.028	0.00467882
Bacteroides_cellulosilyticus_CAG:158	0	1.02867	0.019488
Bacteroides_clarus	0.61066	39.6227	0.00467882
Bacteroides_clarus_CAG:160	0	5.53528	0.00467882
Bacteroides_congonensis	0.142189	36.471	0.00467882
Bacteroides_coprocola	1.15037	73.2957	0.00467882
Bacteroides_coprocola_CAG:162	0.352107	20.5051	0.00467882
Bacteroides_coprophilus	1.07218	89.1043	0.00467882
Bacteroides_coprophilus_CAG:333	0.204662	18.0496	0.00467882
Bacteroides_coprosuis	0	13.5954	0.00467882
Bacteroides_cutis	0.17282	8.81065	0.00550364
Bacteroides_dorei	2.79626	147.303	0.00467882
Bacteroides_dorei_CAG:222	0	0.132082	0.0331056
Bacteroides_eggerthii	0.558416	64.7122	0.00467882
Bacteroides_faecichinchillae	0.644819	65.5303	0.00467882
Bacteroides_faecis	7.69733	37.8507	0.00467882
Bacteroides_finegoldii	2.33624	43.0231	0.00467882
Bacteroides_finegoldii_CAG:203	0	1.47033	0.00467882
Bacteroides_fluxus	2.84794	90.972	0.00467882
Bacteroides_fragilis	8.79213	498.547	0.00467882
Bacteroides_fragilis_CAG:558	0	8.05819	0.00467882
Bacteroides_galacturonicus	0	7.22071	0.00467882
Bacteroides_gallinarum	1.44974	102.711	0.00467882
Bacteroides_graminisolvens	0.427791	57.491	0.00467882
Bacteroides_helcogenes	2.02721	129.826	0.00467882
Bacteroides_heparinolyticus	2.271	96.9457	0.00467882
Bacteroides_ihuae	0.566686	50.9854	0.00467882
Bacteroides_ilei	1.92648	164.024	0.00467882
Bacteroides_intestinalis	1.11931	92.6607	0.00467882
Bacteroides_intestinalis_CAG:315	0	4.64007	0.00467882
Bacteroides_intestinalis_CAG:564	0	2.05513	0.0061503
Bacteroides_luti	1.11791	106.406	0.00467882
Bacteroides_massiliensis	0.207718	14.9408	0.00467882
Bacteroides_mediterraneensis	0.277903	32.9507	0.00467882
Bacteroides_ndongoniae	0.220512	42.1631	0.00467882
Bacteroides_neonati	0.421725	61.1731	0.00467882
Bacteroides_nordii	1.79662	117.031	0.00467882
Bacteroides_oleiciplenus	0.878624	75.4131	0.00467882
Bacteroides_ovatus	7.27466	298.012	0.00467882
Bacteroides_ovatus_CAG:22	0	0.304629	0.0061503
Bacteroides_paurosaccharolyticus	1.71419	164.005	0.00467882
Bacteroides_pectinophilus	0	10.9299	0.00467882
Bacteroides_pectinophilus_CAG:437	0.444125	3.06018	0.0224185
Bacteroides_phage_B124-14	0	1.87679	0.0061503
Bacteroides_phage_B40-8	0	5.1568	0.00467882
Bacteroides_phage_crAss001	5.32071	195.687	0.00467882
Bacteroides_plebeius	6.30231	408.223	0.00467882
Bacteroides_plebeius_CAG:211	0.204949	12.1176	0.00467882
Bacteroides_propionicifaciens	0	15.9254	0.00467882
Bacteroides_pyogenes	5.13834	576.608	0.00467882
Bacteroides_reticulotermitis	1.51498	72.2974	0.00467882
Bacteroides_rodentium	0.373144	28.9881	0.00467882
Bacteroides_salanitronis	1.62702	135.969	0.00467882
Bacteroides_salyersiae	1.00948	118.014	0.00467882
Bacteroides_sartorii	3.09017	210.275	0.00467882
Bacteroides_sp._1_1_14	0	1.99153	0.00467882
Bacteroides_sp._1_1_30	0	0.635221	0.0110456
Bacteroides_sp._14(A)	0	31.3216	0.00467882
Bacteroides_sp._2_1_22	0	3.63291	0.00467882
Bacteroides_sp._2_1_33B	0.0475959	13.5674	0.00467882
Bacteroides_sp._2_2_4	0.206599	18.6262	0.00467882
Bacteroides_sp._3_1_13	0.573207	8.16319	0.00572487
Bacteroides_sp._3_1_19	0.177967	2.47356	0.00986715
Bacteroides_sp._3_1_23	0	6.12498	0.0110456
Bacteroides_sp._3_1_33FAA	0.701872	32.6346	0.00467882
Bacteroides_sp._3_1_40A	0	3.08737	0.00467882
Bacteroides_sp._4_1_36	1.82744	78.186	0.00467882
Bacteroides_sp._41_26	0.0759768	6.80163	0.00467882
Bacteroides_sp._43_108	53.9573	4094.85	0.00467882
Bacteroides_sp._43_46	0.420543	6.14331	0.00740213
Bacteroides_sp._44_46	0	1.41858	0.019488
Bacteroides_sp._A1C1	0	1.05624	0.0110456
Bacteroides_sp._AF14-46	0	3.51642	0.00467882
Bacteroides_sp._AF16-49	0	8.74743	0.00467882
Bacteroides_sp._AF17-1	0.139642	5.81454	0.00467882
Bacteroides_sp._AF18-33	0	0.750811	0.00467882
Bacteroides_sp._AF20-13LB	0.352107	5.49622	0.0061503
Bacteroides_sp._AF25-18	0	0.571775	0.00467882
Bacteroides_sp._AF27-10BH	0	8.1262	0.00467882
Bacteroides_sp._AF29-11	0	2.58602	0.00467882
Bacteroides_sp._AF32-8BH	0	6.55196	0.00467882
Bacteroides_sp._AF33-23	0.413724	17.6138	0.00467882
Bacteroides_sp._AF34-31BH	0	0.943309	0.00467882
Bacteroides_sp._AF36-11BH	0	0.447539	0.0331056
Bacteroides_sp._AF37-16AC	0.208096	6.72901	0.00467882
Bacteroides_sp._AF39-11AC	0	10.5967	0.00467882
Bacteroides_sp._AM07-16	0	3.35668	0.00467882
Bacteroides_sp._AM10-21B	0.349265	7.96825	0.00467882
Bacteroides_sp._AM16-13	0	0.524098	0.0061503
Bacteroides_sp._AM16-15	0.116336	6.74878	0.00467882
Bacteroides_sp._AM16-24	0.0582669	14.2294	0.00467882
Bacteroides_sp._AM22-3LB	0.461753	10.3782	0.00467882
Bacteroides_sp._AM23-12	0	3.06945	0.0061503
Bacteroides_sp._AM23-18	0	8.27952	0.00467882
Bacteroides_sp._AM25-34	0	0.523767	0.0110456
Bacteroides_sp._AM27-13	0	1.72842	0.0061503
Bacteroides_sp._AM28-6	0.905977	50.1468	0.00467882
Bacteroides_sp._AM30-16	0.151602	12.0944	0.00467882
Bacteroides_sp._AM37-9	0	2.45638	0.00467882
Bacteroides_sp._AM41-16	0	1.13845	0.019488
Bacteroides_sp._AM56-10ce	0	3.80622	0.0061503
Bacteroides_sp._An19	0.767425	32.3732	0.00467882
Bacteroides_sp._An269	0	16.0268	0.00467882
Bacteroides_sp._An279	0.121875	18.3121	0.00467882
Bacteroides_sp._An322	0.694951	84.2722	0.00467882
Bacteroides_sp._An51A	0.219772	35.7641	0.00467882
Bacteroides_sp._AR20	0.3359	8.4242	0.00467882
Bacteroides_sp._AR29	0.156241	7.00161	0.00467882
Bacteroides_sp._CAG:1060	32.3127	2276.01	0.00467882
Bacteroides_sp._CAG:1060_57_27	9.29004	761.749	0.00467882
Bacteroides_sp._CAG:1076	0.874554	32.9865	0.00467882
Bacteroides_sp._CAG:144	2.94566	156.229	0.00467882
Bacteroides_sp._CAG:189	0.0690717	11.4113	0.00467882
Bacteroides_sp._CAG:20	0	7.34639	0.00467882
Bacteroides_sp._CAG:443	1.03633	61.5162	0.00467882
Bacteroides_sp._CAG:462	0.191497	34.2868	0.00467882
Bacteroides_sp._CAG:530	4.25887	302.668	0.00467882
Bacteroides_sp._CAG:545	11.0296	624.501	0.00467882
Bacteroides_sp._CAG:598	2.89629	120.027	0.00467882
Bacteroides_sp._CAG:633	0.535163	27.55	0.00467882
Bacteroides_sp._CAG:661	0.500502	20.781	0.0061503
Bacteroides_sp._CAG:702	0.828826	28.1119	0.00467882
Bacteroides_sp._CAG:709	14.7041	844.039	0.00467882
Bacteroides_sp._CAG:714	0.299767	21.166	0.00467882
Bacteroides_sp._CAG:754	0.401728	17.3991	0.00467882
Bacteroides_sp._CAG:770	11.7908	613.99	0.00467882
Bacteroides_sp._CAG:875	0.360702	23.2453	0.00467882
Bacteroides_sp._CAG:927	5.94842	354.673	0.00467882
Bacteroides_sp._CAG:98	0.0450439	6.36319	0.00467882
Bacteroides_sp._CF01-10NS	0	0.966685	0.0110456
Bacteroides_sp._D2	0.312252	13.8769	0.00467882
Bacteroides_sp._D20	0.207253	10.4769	0.00467882
Bacteroides_sp._D22	0.237696	2.31222	0.00572487
Bacteroides_sp._Ga6A2	0	0.259793	0.019488
Bacteroides_sp._HMSC067B03	0	2.12826	0.00467882
Bacteroides_sp._HMSC068A09	0	2.0768	0.00467882
Bacteroides_sp._HMSC073E02	0	0.640283	0.019488
Bacteroides_sp._HPS0048	0.453676	54.6698	0.00467882
Bacteroides_sp._KCTC_15687	0.245875	43.051	0.00467882
Bacteroides_sp._KFT8	0.247137	16.7419	0.00467882
Bacteroides_sp._Marseille-P3684	0.766786	29.5204	0.00467882
Bacteroides_sp._NM69_E16B	0.557313	55.1712	0.00467882
Bacteroides_sp._NMBE5	0	0.853927	0.0331056
Bacteroides_sp._OF02-3LB	0.522213	2.36637	0.0311781
Bacteroides_sp._OF03-11BH	0	2.40014	0.0061503
Bacteroides_sp._OF04-15BH	44.382	1816.37	0.00467882
Bacteroides_sp._OM08-11	0.184908	8.01323	0.00467882
Bacteroides_sp._OM08-17BH	0.129134	24.6128	0.00467882
Bacteroides_sp._SM1_62	0.211948	3.40785	0.0061503
Bacteroides_sp._SM23_62	0.374979	1.81019	0.0224185
Bacteroides_sp._SM23_62_1	0	4.68189	0.00467882
Bacteroides_stercorirosoris	1.30606	73.4876	0.00467882
Bacteroides_stercoris	0.99562	130.47	0.00467882
Bacteroides_stercoris_CAG:120	0	0.434555	0.0061503
Bacteroides_thetaiotaomicron	3.39945	180.132	0.00467882
Bacteroides_thetaiotaomicron_CAG:40	0.228195	2.10675	0.0111386
Bacteroides_timonensis	1.37279	66.6918	0.00467882
Bacteroides_togonis	0.676113	60.2448	0.00467882
Bacteroides_uniformis	8.23332	218.803	0.00467882
Bacteroides_uniformis_CAG:3	0.148845	5.40255	0.00550364
Bacteroides_vulgatus	7.05073	342.586	0.00467882
Bacteroides_xylanisolvens	2.90198	209.514	0.00467882
Bacteroides_zoogleoformans	1.33536	57.2139	0.00467882
Bacteroidetes_bacterium	22.2125	457.264	0.00467882
Bacteroidetes_bacterium_38_7	0.0372325	9.95368	0.00467882
Bacteroidetes_bacterium_41-46	0.949477	51.0712	0.00467882
Bacteroidetes_bacterium_43-93	0	3.4934	0.00467882
Bacteroidetes_bacterium_4484_249	0	14.3973	0.00467882
Bacteroidetes_bacterium_4484_276	0	9.67427	0.0110456
Bacteroidetes_bacterium_4572_112	0	3.24975	0.0061503
Bacteroidetes_bacterium_4572_114	0	4.90632	0.0110456
Bacteroidetes_bacterium_4572_117	0	4.40745	0.0061503
Bacteroidetes_bacterium_4572_128	0	3.99952	0.00467882
Bacteroidetes_bacterium_4572_77	0	13.0911	0.0061503
Bacteroidetes_bacterium_46-16	0.22103	2.53438	0.0240376
Bacteroidetes_bacterium_47-18	0	0.951437	0.0110456
Bacteroidetes_bacterium_AC2a	0	1.63373	0.0061503
Bacteroidetes_bacterium_B1(2017)	0	2.53843	0.00467882
Bacteroidetes_bacterium_CG_4_10_14_3_um_filter_42_6	0	3.04101	0.0331056
Bacteroidetes_bacterium_CG12_big_fil_rev_8_21_14_0_65_60_17	0	1.62982	0.0061503
Bacteroidetes_bacterium_CG2_30_32_10	0.0813565	25.9539	0.0061503
Bacteroidetes_bacterium_CG2_30_33_31	0	5.9351	0.019488
Bacteroidetes_bacterium_CG23_combo_of_CG06-09_8_20_14_all_32_9	0.276287	4.14613	0.00550364
Bacteroidetes_bacterium_GWA2_30_7	0	2.72443	0.0061503
Bacteroidetes_bacterium_GWA2_31_9	1.02826	8.7256	0.00986715
Bacteroidetes_bacterium_GWA2_31_9b	0	4.97197	0.00467882
Bacteroidetes_bacterium_GWA2_32_17	0	4.56155	0.00467882
Bacteroidetes_bacterium_GWA2_40_14	0	0.205785	0.0061503
Bacteroidetes_bacterium_GWB2_41_8	0.327342	19.098	0.00467882
Bacteroidetes_bacterium_GWC2_46_850	0	0.210864	0.0331056
Bacteroidetes_bacterium_GWE2_29_8	0	0.824172	0.0061503
Bacteroidetes_bacterium_GWE2_40_15	0.115506	8.68443	0.00467882
Bacteroidetes_bacterium_GWF2_40_14	0.571658	74.7237	0.00467882
Bacteroidetes_bacterium_GWF2_41_9	0	2.55902	0.019488
Bacteroidetes_bacterium_GWF2_43_11	0	0.853678	0.0331056
Bacteroidetes_bacterium_GWF2_43_63	0.114509	2.33685	0.0194249
Bacteroidetes_bacterium_GWF2_49_14	0	7.69986	0.00467882
Bacteroidetes_bacterium_HGW-Bacteroidetes-1	5.02167	376.81	0.011654
Bacteroidetes_bacterium_HGW-Bacteroidetes-10	0.602279	37.5293	0.00467882
Bacteroidetes_bacterium_HGW-Bacteroidetes-12	0	6.48297	0.00467882
Bacteroidetes_bacterium_HGW-Bacteroidetes-14	0.776225	20.9239	0.00572487
Bacteroidetes_bacterium_HGW-Bacteroidetes-15	0	4.84626	0.0061503
Bacteroidetes_bacterium_HGW-Bacteroidetes-17	0.0589961	22.7069	0.00550364
Bacteroidetes_bacterium_HGW-Bacteroidetes-19	0.161931	12.4801	0.00467882
Bacteroidetes_bacterium_HGW-Bacteroidetes-20	0.571394	44.4981	0.0061503
Bacteroidetes_bacterium_HGW-Bacteroidetes-21	0	9.09195	0.00467882
Bacteroidetes_bacterium_HGW-Bacteroidetes-3	0	1.28514	0.00467882
Bacteroidetes_bacterium_HGW-Bacteroidetes-4	0.361834	11.7618	0.00550364
Bacteroidetes_bacterium_HGW-Bacteroidetes-7	0	8.17485	0.00467882
Bacteroidetes_bacterium_HGW-Bacteroidetes-8	0	9.78383	0.00467882
Bacteroidetes_bacterium_HLUCCA01	0	1.24	0.0110456
Bacteroidetes_bacterium_MED-G21	0	0.34937	0.019488
Bacteroidetes_bacterium_OLB10	0	4.63964	0.00467882
Bacteroidetes_bacterium_OLB8	0	3.42877	0.00467882
Bacteroidetes_bacterium_OLB9	0	2.2427	0.00467882
Bacteroidetes_bacterium_oral_taxon_272	0	3.9647	0.00467882
Bacteroidetes_bacterium_QS_8_64_10	0	1.01627	0.0331056
Bacteroidetes_bacterium_RBG_13_42_15	0.58475	2.43869	0.045809
Bacteroidetes_bacterium_RBG_13_43_22	0	3.92296	0.00467882
Bacteroidetes_bacterium_RBG_19FT_COMBO_42_7	0.220141	2.31973	0.0158472
Bacteroidetes_bacterium_RIFCSPHIGHO2_02_FULL_44_7	0	0.228737	0.0331056
Bacteroidetes_bacterium_RIFCSPLOWO2_12_FULL_31_6	0	3.0289	0.019488
Bacteroidetes_bacterium_RIFCSPLOWO2_12_FULL_35_15	0.157055	15.0351	0.010574
Bacteroidetes_bacterium_RIFOXYC12_FULL_35_7	0	0.974261	0.0110456
Bacteroidetes_bacterium_SW_10_40_5	0	0.929262	0.0110456
Bacteroidetes_bacterium_SW_9_63_38	0	5.98491	0.00467882
Bacteroidetes_bacterium_UKL13-3	0	2.02235	0.00467882
Bacteroidetes_oral_taxon_274	1.15092	57.6953	0.00550364
Bacteroidia_bacterium	0.197265	13.9347	0.00467882
Bacteroidia_bacterium_43-41	0.475502	26.961	0.00467882
Bacteroidia_bacterium_44-10	0.274491	31.9092	0.00467882
Balneicella_halophila	0	4.76762	0.00467882
Balneola_sp.	0	0.774762	0.019488
Bariatricus_massiliensis	7.62332	327.222	0.00467882
Barnesiella_sp._An22	0.513252	79.6884	0.00467882
Barnesiella_sp._An55	0.874443	70.8004	0.00467882
Barnesiella_sp._WM24	2.46589	173.307	0.00467882
Barnesiella_viscericola	1.7089	76.7665	0.00467882
Barrevirus_sp.	0	1.3772	0.0061503
Bartonella_doshiae	0	4.31309	0.0110456
Bartonella_rattaustraliani	0	2.6995	0.0331056
Bartonella_vinsonii	0	1.52253	0.019488
Basidiobolus_meristosporus	133.7	15.3353	0.00732139
Bat_gammaretrovirus	4.21645	0	0.0278956
Bathycoccus_sp._RCC1105_virus_BpV	0	0.409435	0.0061503
Bathymodiolus_platifrons_methanotrophic_gill_symbiont	0	2.10579	0.0061503
Batrachochytrium_dendrobatidis	38.0046	3.97319	0.0061503
Batrachochytrium_salamandrivorans	53.03	4.03342	0.00467882
Baudoinia_panamericana	1.93004	0.0133289	0.019488
Bdellovibrio_bacteriovorus	0.906577	4.65785	0.0224185
Bdellovibrio_sp._CG10_big_fil_rev_8_21_14_0_10_47_8	0	0.832681	0.0331056
Bdellovibrionales_bacterium_GWA2_49_15	0	2.23179	0.00467882
Bdellovibrionales_bacterium_GWB1_55_8	0	2.53786	0.00467882
Bdellovibrionales_bacterium_RIFOXYD1_FULL_53_11	0	1.4061	0.0061503
Beduini_massiliensis	0.535639	20.2215	0.00467882
Beggiatoa_leptomitoformis	0	0.797536	0.0110456
Beggiatoa_sp._PS	0	3.18867	0.00467882
Belliella_buryatensis	0	0.353889	0.0110456
Beluga_whale_alphaherpesvirus_1	1.50272	0	0.00871728
Bergeyella_cardium	0	0.59224	0.0061503
Bergeyella_zoohelcum	0	0.992387	0.0061503
Berkelbacteria_bacterium_GW2011_GWE1_39_12	0	0.260465	0.0331056
beta_proteobacterium_L13	0	0.804978	0.0331056
Betaproteobacteria_bacterium	0	1.25082	0.0110456
Betaproteobacteria_bacterium_GR16-43	0	1.25056	0.0110456
Betaproteobacteria_bacterium_HGW-Betaproteobacteria-10	0	8.4178	0.0110456
Betaproteobacteria_bacterium_HGW-Betaproteobacteria-11	0	0.343713	0.0061503
Betaproteobacteria_bacterium_HGW-Betaproteobacteria-12	0	0.716895	0.019488
Betaproteobacteria_bacterium_HGW-Betaproteobacteria-7	0.299734	5.55623	0.0194249
Betaproteobacteria_bacterium_RIFCSPLOWO2_12_61_14	0	0.634508	0.0110456
Betaproteobacteria_bacterium_RIFCSPLOWO2_12_FULL_65_14	0	0.584346	0.0110456
Betaproteobacteria_bacterium_RIFCSPLOWO2_12_FULL_68_20	0	2.72249	0.00467882
Betaproteobacteria_bacterium_TMED156	0.168175	6.08824	0.0061503
Betaproteobacteria_bacterium_UKL13-2	0	0.309938	0.019488
Beutenbergia_cavernae	0	0.642004	0.0331056
Bhargavaea_cecembensis	0	0.5802	0.0331056
Bibersteinia_trehalosi	0	0.612096	0.019488
Bifidobacteriaceae_bacterium_NR020	0	0.260837	0.019488
Bifidobacterium_adolescentis	0.0325345	7.18423	0.00467882
Bifidobacterium_angulatum	0	0.181423	0.0331056
Bifidobacterium_animalis	0.0337762	11.8844	0.00467882
Bifidobacterium_biavatii	0	0.920037	0.019488
Bifidobacterium_bifidum	0	2.89591	0.0110456
Bifidobacterium_breve	0	1.6907	0.00467882
Bifidobacterium_callitrichos	0	2.00603	0.00467882
Bifidobacterium_catenulatum	0	1.5786	0.0110456
Bifidobacterium_catulorum	0	1.40536	0.019488
Bifidobacterium_cuniculi	0	3.07648	0.00467882
Bifidobacterium_dentium	0	3.34782	0.0061503
Bifidobacterium_eulemuris	0	1.17003	0.019488
Bifidobacterium_felsineum	0	3.27036	0.0110456
Bifidobacterium_gallicum	0	0.224015	0.0110456
Bifidobacterium_hapali	0	0.442011	0.0061503
Bifidobacterium_lemurum	0	1.56522	0.0110456
Bifidobacterium_longum	0	5.4973	0.00467882
Bifidobacterium_merycicum	0	7.1636	0.00467882
Bifidobacterium_pseudocatenulatum	0	12.2298	0.00467882
Bifidobacterium_pseudolongum	0.618053	17.5776	0.00467882
Bifidobacterium_pullorum	0	0.366803	0.019488
Bifidobacterium_reuteri	0.0894941	1.49248	0.0158472
Bifidobacterium_saeculare	0	2.74374	0.0061503
Bifidobacterium_scaligerum	0.219772	1.04679	0.0311781
Bifidobacterium_sp._56_9_plus	0	1.29631	0.019488
Bifidobacterium_stellenboschense	0	0.264455	0.019488
Bifidobacterium_subtile	0	0.391795	0.019488
Bifidobacterium_thermophilum	0	7.81519	0.00467882
Bilophila_sp._4_1_30	0	23.7906	0.00467882
Bilophila_wadsworthia	0.110815	30.3804	0.00467882
Bittarella_massiliensis	0	7.79983	0.00467882
Bizionia_paragorgiae	0	1.60018	0.00467882
Blastochloris_sp._GI	0	1.59676	0.0110456
Blastopirellula_marina	0.757965	35.3369	0.00467882
Blastopirellula_sp.	0.129175	11.5899	0.00467882
Blautia_coccoides	1.16999	7.89862	0.0105842
Blautia_hansenii	1.59988	36.1473	0.00467882
Blautia_hominis	0.735865	3.76584	0.0311781
Blautia_hydrogenotrophica	0	5.01649	0.0061503
Blautia_hydrogenotrophica_CAG:147	0.275486	2.19623	0.00986715
Blautia_marasmi	0.484241	18.1706	0.00572487
Blautia_massiliensis	0	0.726265	0.019488
Blautia_obeum	22.8474	154.578	0.00467882
Blautia_producta	0.583262	42.6288	0.00467882
Blautia_schinkii	3.31246	120.96	0.00467882
Blautia_sp._aa_0143	0	1.17923	0.019488
Blautia_sp._AF13-16	0	1.54767	0.0061503
Blautia_sp._AF17-9LB	0.786005	22.5424	0.0061503
Blautia_sp._AF19-1	0	1.71094	0.00467882
Blautia_sp._AF19-10LB	0	0.323182	0.019488
Blautia_sp._AF19-13LB	0	2.03617	0.0061503
Blautia_sp._AF19-34	0	0.457989	0.019488
Blautia_sp._AF22-5LB	0	3.02608	0.00467882
Blautia_sp._AF25-12LB	0	0.730586	0.0061503
Blautia_sp._AF26-2	0	1.15537	0.0110456
Blautia_sp._AF32-4BH	0	0.618918	0.019488
Blautia_sp._AF34-10	0	0.434615	0.0061503
Blautia_sp._AM16-16B	0	0.18039	0.0331056
Blautia_sp._AM23-13AC	0	5.24968	0.00467882
Blautia_sp._AM29-29	0	1.63935	0.0061503
Blautia_sp._AM42-2	0	2.05252	0.0110456
Blautia_sp._AM47-4	0	0.753477	0.0110456
Blautia_sp._An249	7.99331	44.6452	0.0120671
Blautia_sp._An46	0	3.85251	0.00467882
Blautia_sp._An81	0.580746	12.7859	0.00467882
Blautia_sp._BCRC_81119	2.79698	15.2375	0.0232564
Blautia_sp._CAG:237	0	5.761	0.00467882
Blautia_sp._CAG:257	0.626471	22.8214	0.00467882
Blautia_sp._CAG:37	0.102975	1.79166	0.00550364
Blautia_sp._CAG:37_48_57	0	0.684979	0.0110456
Blautia_sp._CAG:52	0.163867	3.16796	0.019488
Blautia_sp._KGMB01111	0	11.8455	0.00467882
Blautia_sp._KLE_1732	0.11396	2.48815	0.00550364
Blautia_sp._Marseille-P2398	0.0451724	3.22858	0.00467882
Blautia_sp._Marseille-P3087	0	12.0967	0.00467882
Blautia_sp._Marseille-P3201T	0	7.93622	0.00467882
Blautia_sp._N6H1-15	0.0904585	10.6164	0.00467882
Blautia_sp._OF03-13	0	3.68678	0.0061503
Blautia_sp._OF03-15BH	0.726487	50.7264	0.00467882
Blautia_sp._OF09-25XD	0	2.29112	0.00467882
Blautia_sp._OM05-6	0	3.04151	0.0061503
Blautia_sp._OM06-15AC	1.61697	5.05105	0.0439819
Blautia_sp._OM07-19	0.560215	4.43401	0.0224185
Blautia_sp._SF-50	0	3.92034	0.00467882
Blautia_sp._SG-772	0	3.04748	0.0061503
Blautia_sp._TF11-31AT	0	0.934695	0.0061503
Blautia_sp._TM10-2	0.441211	59.6603	0.00550364
Blautia_wexlerae	0.740231	24.4633	0.00467882
Blyttiomyces_helicus	65.4462	3.30117	0.00467882
Bodo_saltans_virus	0	1.59293	0.0110456
Bordetella_ansorpii	0	0.499532	0.00467882
Bordetella_avium	0	0.20371	0.019488
Bordetella_bronchialis	0	1.3434	0.0061503
Bordetella_bronchiseptica	0	0.533616	0.019488
Bordetella_genomosp._11	0	0.56654	0.019488
Bordetella_pertussis	0	0.768546	0.0110456
Bordetella_petrii	0	1.27828	0.0110456
Bordetella_sp._HZ20	0	0.381462	0.0331056
Bordetella_sp._SCN_68-11	0	4.64195	0.00467882
Bosea_sp._AS-1	0	0.19682	0.0331056
Bovine_retrovirus_CH15	10.0951	0.0178683	0.00467882
Bowmanella_sp._JS7-9	0	0.811585	0.0331056
Brachybacterium_endophyticum	0	0.722609	0.0110456
Brachybacterium_paraconglomeratum	0	0.213966	0.0331056
Brachyspira_alvinipulli	0.225058	3.30578	0.00740213
Brachyspira_hampsonii	0	3.01704	0.00467882
Brachyspira_innocens	0	1.22837	0.0110456
Brachyspira_murdochii	0	0.627417	0.019488
Brachyspira_sp._CAG:484	0.294712	39.8705	0.00550364
Brachyspira_sp._CAG:700	0	4.05475	0.00467882
Brachyspira_suanatina	0	2.09317	0.0110456
Bradymonadaceae_bacterium_TMQ3	0.183873	2.77596	0.0240376
Bradymonadales_bacterium_B210	0	12.3447	0.00467882
Bradymonadales_bacterium_SEH01	0	1.74889	0.0061503
Bradymonas_sediminis	0.107013	26.2579	0.00550364
Bradyrhizobiaceae_bacterium	0	1.18146	0.019488
Bradyrhizobium_elkanii	0	0.755946	0.0110456
Bradyrhizobium_japonicum	0	5.44037	0.00467882
Bradyrhizobium_sp._Ai1a-2	0	1.59669	0.00467882
Bradyrhizobium_sp._CCH5-F6	0	1.43587	0.0061503
Bradyrhizobium_sp._YR681	0	1.12227	0.0110456
Bradyrhizobium_yuanmingense	0	0.393836	0.0331056
Brettanomyces_bruxellensis	20.7086	1.20795	0.00572487
Brettanomyces_naardenensis	0	0.735081	0.0331056
Brevefilum_fermentans	0.062862	3.21965	0.00550364
Brevibacillus_agri	0.613179	2.00359	0.0333065
Brevibacillus_fluminis	0	1.50976	0.00467882
Brevibacillus_formosus	40.2349	1.83654	0.00467882
Brevibacillus_gelatini	0	1.03414	0.0110456
Brevibacillus_massiliensis	0	0.352193	0.0331056
Brevibacillus_panacihumi	0	0.277757	0.019488
Brevibacillus_parabrevis	0	0.708596	0.0331056
Brevibacillus_sp._CFH_S0501	0	0.487701	0.0110456
Brevibacillus_sp._SCSIO_07484	0	0.70218	0.0110456
Brevibacillus_sp._VP	0	3.3412	0.0331056
Brevibacterium_antiquum	0	0.540847	0.0331056
Brevundimonas_diminuta	0	1.02092	0.0110456
Brevundimonas_sp.	0	0.823831	0.0110456
Brevundimonas_subvibrioides	0.21406	1.77716	0.019488
Breznakia_blatticola	0.190384	6.83665	0.00467882
Brochothrix_campestris	0	0.266534	0.00467882
Brochothrix_virus_A9	0	0.0694232	0.0331056
Brockia_lithotrophica	0	1.70494	0.0110456
Brumimicrobium_glaciale	0	0.44624	0.00467882
Brumimicrobium_salinarum	0	1.53826	0.00467882
Brumimicrobium_sp._C305	0	9.55624	0.00467882
Bryobacter_aggregatus	0	0.414133	0.019488
Bryocella_elongata	0	1.73153	0.00467882
Budvicia_aquatica	0	3.43474	0.0110456
Bulleidia_extructa	0.158404	4.92128	0.00467882
Burkholderia_cenocepacia	0	7.31225	0.0331056
Burkholderia_contaminans	0	0.176389	0.0110456
Burkholderia_diffusa	0	0.866518	0.019488
Burkholderia_multivorans	44.6821	4.50259	0.00467882
Burkholderia_pseudomallei	0	1.71166	0.00467882
Burkholderia_sp._Bp9125	0	0.682911	0.0331056
Burkholderia_sp._YR277	0	5.06641	0.00467882
Burkholderia_stabilis	0	0.520469	0.0331056
Burkholderia_stagnalis	0	0.956988	0.019488
Burkholderia_territorii	0	1.26384	0.0061503
Burkholderiales_bacterium_1_1_47	0.26515	3.88369	0.00740213
Burkholderiales_bacterium_CNM695-12	0	0.371373	0.0061503
Burkholderiales_bacterium_PBB3	0	1.94766	0.00467882
Burkholderiales_bacterium_RIFCSPHIGHO2_12_FULL_61_11	0	0.190169	0.0331056
butyrate-producing_bacterium_SS3/4	0	10.8746	0.00467882
Butyricicoccus_porcorum	55.772	2203.45	0.00467882
Butyricicoccus_pullicaecorum	2.57891	211.098	0.00467882
Butyricicoccus_sp._1XD8-22	33.7422	90.1009	0.0310603
Butyricicoccus_sp._AF10-3	0	1.26199	0.00467882
Butyricicoccus_sp._AF15-40	0	2.97804	0.00467882
Butyricicoccus_sp._AF22-28AC	0.100602	10.3099	0.00467882
Butyricicoccus_sp._AF24-19AC	0	0.724156	0.0061503
Butyricicoccus_sp._AF35-5AC	0	1.53536	0.00467882
Butyricicoccus_sp._AM05-1	0.152312	17.2998	0.00467882
Butyricicoccus_sp._AM18-35	0	1.82268	0.00467882
Butyricicoccus_sp._AM27-36	0	7.69293	0.00467882
Butyricicoccus_sp._AM28-25	1.15264	36.1869	0.00467882
Butyricicoccus_sp._AM29-23AC	0.0785583	2.75961	0.00467882
Butyricicoccus_sp._AM32-19	0.808543	3.79378	0.0290368
Butyricicoccus_sp._AM42-5AC	0.448575	10.7168	0.00467882
Butyricicoccus_sp._GAM44	0	5.66869	0.00467882
Butyricicoccus_sp._OF10-2	0.138523	6.36068	0.00550364
Butyricicoccus_sp._OF13-6	0	2.91982	0.00467882
Butyricicoccus_sp._OM04-18BH	0	2.41011	0.00467882
Butyricicoccus_sp._OM06-6AC	0	0.225209	0.0110456
Butyricimonas_faecalis	0.348361	9.01364	0.00467882
Butyricimonas_faecihominis	0.15632	7.66216	0.00467882
Butyricimonas_sp._An62	0	2.83958	0.00467882
Butyricimonas_sp._Marseille-P3923	0.598378	49.243	0.00467882
Butyricimonas_sp._Marseille-P4593	0	6.8603	0.00467882
Butyricimonas_synergistica	0.245288	27.5376	0.00467882
Butyricimonas_virosa	1.81151	104.175	0.00467882
Butyrivibrio_crossotus	0.211948	27.9568	0.00467882
Butyrivibrio_crossotus_CAG:259	0	3.47955	0.00467882
Butyrivibrio_fibrisolvens	1.66157	83.5151	0.00467882
Butyrivibrio_hungatei	0.576653	23.8676	0.00572487
Butyrivibrio_proteoclasticus	1.10602	40.1556	0.00467882
Butyrivibrio_sp._AC2005	0.558416	32.1327	0.00467882
Butyrivibrio_sp._AD3002	0.566889	9.58334	0.00467882
Butyrivibrio_sp._AE2015	0	4.63087	0.00467882
Butyrivibrio_sp._AE2032	0.416425	42.9929	0.00467882
Butyrivibrio_sp._AE3003	0.27209	2.77603	0.00797219
Butyrivibrio_sp._AE3004	0	6.94406	0.00467882
Butyrivibrio_sp._AE3006	0.116189	9.46216	0.00467882
Butyrivibrio_sp._AE3009	0	10.6578	0.00467882
Butyrivibrio_sp._CAG:318	2.65112	136.606	0.0061503
Butyrivibrio_sp._CB08	0.77702	75.28	0.00467882
Butyrivibrio_sp._FC2001	0	4.496	0.00467882
Butyrivibrio_sp._FCS006	0	3.67116	0.00467882
Butyrivibrio_sp._FCS014	0.469476	14.3621	0.00550364
Butyrivibrio_sp._INlla14	0	15.001	0.00467882
Butyrivibrio_sp._INlla16	0.729968	11.7025	0.00572487
Butyrivibrio_sp._INlla18	1.48471	8.07494	0.019488
Butyrivibrio_sp._INlla21	0.878309	18.5359	0.00572487
Butyrivibrio_sp._LB2008	0.290523	7.04086	0.0061503
Butyrivibrio_sp._LC3010	0	7.19812	0.00467882
Butyrivibrio_sp._M55	0.0812331	22.4171	0.00467882
Butyrivibrio_sp._MB2005	0	4.70659	0.00467882
Butyrivibrio_sp._MC2013	0.637183	24.3005	0.00467882
Butyrivibrio_sp._MC2021	0.0350711	14.7973	0.00467882
Butyrivibrio_sp._NC2002	0.489763	12.7017	0.00467882
Butyrivibrio_sp._NC2007	0	6.77233	0.00467882
Butyrivibrio_sp._NC3005	0.178452	17.427	0.00467882
Butyrivibrio_sp._ob235	0.746316	6.872	0.00986715
Butyrivibrio_sp._Su6	0	8.43801	0.00467882
Butyrivibrio_sp._TB	0	5.03429	0.00467882
Butyrivibrio_sp._VCB2001	0.284376	8.5079	0.00467882
Butyrivibrio_sp._VCB2006	0	16.4579	0.00467882
Butyrivibrio_sp._VCD2006	0.236329	9.21286	0.00572487
Butyrivibrio_sp._WCD2001	0	4.21499	0.00467882
Butyrivibrio_sp._WCD3002	0	6.28253	0.00467882
Butyrivibrio_sp._WCE2006	0	6.61642	0.00467882
Butyrivibrio_sp._X503	0.167928	11.1519	0.00550364
Butyrivibrio_sp._XB500-5	0	3.56166	0.00467882
Butyrivibrio_sp._XBB1001	0	4.66375	0.00467882
Butyrivibrio_sp._XPD2002	0	6.18262	0.00467882
Butyrivibrio_sp._XPD2006	0.382994	4.60694	0.00740213
Butyrivibrio_sp._YAB3001	0.339624	37.099	0.00467882
Byssochlamys_spectabilis	20.8037	0.363626	0.0165703
Caballeronia_arationis	0	12.6083	0.00467882
Caballeronia_grimmiae	0	0.242118	0.0331056
Caecibacter_massiliensis	0.281191	7.41926	0.00550364
Caecomyces_sp.	0	4.35471	0.0061503
Caenibacillus_caldisaponilyticus	0	0.638576	0.0331056
Caenispirillum_bisanense	0	2.68417	0.00467882
Caenispirillum_salinarum	0	1.39519	0.0331056
Calderihabitans_maritimus	0	1.99929	0.0061503
Caldibacillus_debilis	104.429	2.97405	0.0319608
Caldicellulosiruptor_changbaiensis	0.0880268	0.92617	0.045809
Caldicellulosiruptor_danielii	0	0.502871	0.0061503
Caldicellulosiruptor_hydrothermalis	0	0.977025	0.0061503
Caldicellulosiruptor_kristjanssonii	0.241225	1.80543	0.0194249
Caldicoprobacter_faecalis	0	1.4499	0.0061503
Caldicoprobacter_oshimai	0	8.72626	0.00467882
Caldilinea_aerophila	0	0.89274	0.0331056
Caldilineae_bacterium	0.313359	4.74629	0.0061503
Caldimicrobium_thiodismutans	0	0.522324	0.019488
Caldiserica_bacterium	0.921105	3.57938	0.0333065
Caldiserica_bacterium_CG02_land_8_20_14_3_00_36_38	0	2.49034	0.019488
Calditerrivibrio_nitroreducens	0	2.53078	0.0061503
Caldithrix_abyssi	0	5.46073	0.00467882
Caldithrix_sp._RBG_13_44_9	0	1.38464	0.00467882
Calditrichaeota_bacterium	0	16.814	0.00467882
Caloramator_australicus	0	6.6667	0.00467882
Caloramator_fervidus	0.0960293	2.99811	0.032872
Caloramator_proteoclasticus	0	1.16522	0.00467882
Caloramator_quimbayensis	0	5.95541	0.00467882
Caloramator_sp._ALD01	51.7669	3.43744	0.0319608
Caloranaerobacter_ferrireducens	0	0.859818	0.00467882
Calothrix_brevissima	0	1.39603	0.00467882
Calothrix_desertica	0	1.40832	0.0061503
Calothrix_parietina	0	1.44413	0.019488
Caminicella_sporogenes	1.59109	4.05294	0.0439819
Campylobacter_blaseri	0	5.95815	0.019488
Campylobacter_coli	313.411	53.6429	0.00467882
Campylobacter_corcagiensis	0	4.49224	0.0061503
Campylobacter_cuniculorum	0.717826	4.98775	0.0344618
Campylobacter_curvus	0	3.45296	0.00467882
Campylobacter_fetus	1.84498	146.819	0.00797219
Campylobacter_geochelonis	0.340171	10.4627	0.0111386
Campylobacter_gracilis	0	1.02778	0.0331056
Campylobacter_helveticus	0	4.43307	0.019488
Campylobacter_hominis	0.300263	9.55257	0.019488
Campylobacter_iguaniorum	1.57361	96.053	0.011654
Campylobacter_insulaenigrae	0	1.5559	0.019488
Campylobacter_jejuni	1191.26	79.5902	0.00467882
Campylobacter_lanienae	6.53003	250.803	0.00586448
Campylobacter_lari	0	2.45025	0.00467882
Campylobacter_mucosalis	0	7.57905	0.00467882
Campylobacter_peloridis	0	0.271029	0.0331056
Campylobacter_phage_PC5	0	1.28089	0.0110456
Campylobacter_pinnipediorum	0	10.0669	0.0061503
Campylobacter_rectus	0	0.575783	0.0110456
Campylobacter_showae	0.605109	9.33304	0.0300914
Campylobacter_sp.	0	3.67381	0.00467882
Campylobacter_sp._MIT_97-5078	0	3.55203	0.00467882
Campylobacter_sp._P0087	0	1.13915	0.0331056
Campylobacter_sp._P0088	0	2.30468	0.0331056
Campylobacter_sp._P0106	0	2.05911	0.0110456
Campylobacter_sp._P0107	0	1.52648	0.0110456
Campylobacter_sp._P0109	0	1.03421	0.0061503
Campylobacter_sp._P0124	0	1.50701	0.0110456
Campylobacter_sp._P0134	0	0.598602	0.019488
Campylobacter_sp._P0209	0	0.736579	0.0110456
Campylobacter_sp._P0222	0	1.50273	0.019488
Campylobacter_sp._P155	0	2.18774	0.00467882
Campylobacter_sp._RM6137	0	7.62728	0.00467882
Campylobacter_sp._RM8964	0	1.12622	0.0331056
Campylobacter_sp._RM8966	0	0.661691	0.0061503
Campylobacter_sp._US33a	0	1.94601	0.0110456
Campylobacter_sputorum	0.867818	13.0907	0.019488
Campylobacter_ureolyticus	0	6.21602	0.0061503
Campylobacter_virus_CP21	0	1.1915	0.0061503
Campylobacter_virus_CP220	0.151602	9.14494	0.00550364
Campylobacter_virus_IBB35	0	3.81906	0.0061503
Campylobacter_volucris	0	0.815786	0.0061503
Campylobacteraceae_bacterium_4484_4	0	0.934891	0.0331056
Canarypox_virus	21.9193	0.435533	0.00467882
Candida_viswanathii	0	0.245372	0.0331056
candidate_division_BRC1_bacterium_SM23_51	0	1.0319	0.00467882
candidate_division_CPR3_bacterium_4484_211	0	0.430558	0.0331056
candidate_division_GN15_bacterium	0	2.37539	0.0061503
candidate_division_KD3-62_bacterium_DG_56	0	0.635546	0.0061503
candidate_division_KSB1_bacterium	0.331474	14.2365	0.00550364
candidate_division_KSB1_bacterium_4484_87	0	0.270895	0.0110456
candidate_division_KSB1_bacterium_4572_119	0	2.1756	0.00467882
candidate_division_KSB3_bacterium	0.196084	9.55069	0.00550364
candidate_division_MSBL1_archaeon_SCGC-AAA385M02	0	0.975232	0.0110456
candidate_division_NC10_bacterium_CSP1-5	0	2.02162	0.00467882
candidate_division_SR1_bacterium	0	0.286285	0.0331056
candidate_division_TA06_bacterium	0	1.00612	0.00467882
candidate_division_TA06_bacterium_SM1_40	0	1.11716	0.0110456
candidate_division_TM6_bacterium_GW2011_GWE2_41_16	0	6.44372	0.00467882
candidate_division_TM6_bacterium_GW2011_GWF2_28_16	0	1.34934	0.0110456
candidate_division_TM6_bacterium_GW2011_GWF2_30_66	0	1.69373	0.00467882
candidate_division_TM6_bacterium_GW2011_GWF2_33_332	0.0542601	2.03196	0.00550364
candidate_division_WOR_3_bacterium_SM23_42	0	0.370195	0.0061503
candidate_division_WOR-3_bacterium	0.0525618	5.73372	0.00550364
candidate_division_WOR-3_bacterium_JGI_Cruoil_03_44_89	0	1.9733	0.00467882
candidate_division_WOR-3_bacterium_RBG_13_43_14	0	0.246114	0.0331056
candidate_division_WPS-2_bacterium	0	0.45649	0.0110456
candidate_division_WS6_bacterium_GW2011_GWF1_35_23	0	1.76106	0.0061503
candidate_division_WWE3_bacterium	0	0.873847	0.00467882
candidate_division_WWE3_bacterium_RIFOXYD1_FULL_39_9	0	2.09453	0.0110456
candidate_division_Zixibacteria_bacterium	0.0613795	11.2369	0.00467882
candidate_division_Zixibacteria_bacterium_DG_27	35.8231	0.570214	0.00467882
candidate_division_Zixibacteria_bacterium_HGW-Zixibacteria-1	0	0.586755	0.0061503
candidate_division_Zixibacteria_bacterium_RBG_16_53_22	0	0.634568	0.019488
candidate_division_Zixibacteria_bacterium_SM23_81	0	0.599753	0.0061503
Candidatus_Abawacabacteria_bacterium_RBG_16_42_10	0	0.969777	0.0331056
Candidatus_Abyssubacteria_bacterium_SURF_17	0	3.36067	0.0061503
Candidatus_Abyssubacteria_bacterium_SURF_5	0	0.799757	0.0331056
Candidatus_Accumulibacter_aalborgensis	0	0.703788	0.0110456
Candidatus_Accumulibacter_sp._66-26	0.0613221	9.26612	0.032872
Candidatus_Accumulibacter_sp._BA-91	0	0.41763	0.0331056
Candidatus_Accumulibacter_sp._BA-93	0	0.742759	0.0110456
Candidatus_Accumulibacter_sp._SK-01	0	5.83315	0.00467882
Candidatus_Accumulibacter_sp._SK-12	0	0.636522	0.0110456
Candidatus_Acetothermia_bacterium	0	0.851404	0.019488
Candidatus_Achromatium_palustre	0	0.70129	0.019488
Candidatus_Aegiribacteria_bacterium_MLS_C	0	6.0171	0.00467882
Candidatus_Aenigmarchaeota_archaeon	0	3.62588	0.00467882
Candidatus_Altiarchaeales_archaeon_ex4484_43	0	1.70571	0.0110456
Candidatus_Altiarchaeales_archaeon_HGW-Altiarchaeales-2	0	0.559185	0.019488
Candidatus_Altiarchaeales_archaeon_WOR_SM1_SCG	0	1.46719	0.0110456
Candidatus_Aminicenantes_bacterium	0	8.76587	0.00467882
Candidatus_Aminicenantes_bacterium_RBG_13_59_9	0.177485	5.23907	0.00793319
Candidatus_Aminicenantes_bacterium_RBG_13_62_12	0	0.390538	0.0110456
Candidatus_Aminicenantes_bacterium_RBG_16_63_16	0	5.57607	0.00467882
Candidatus_Aminicenantes_bacterium_RBG_16_66_30	0	1.48226	0.0061503
Candidatus_Aminicenantes_bacterium_RBG_19FT_COMBO_58_17	0	0.302952	0.019488
Candidatus_Aminicenantes_bacterium_RBG_19FT_COMBO_65_30	0	0.380786	0.019488
Candidatus_Amoebophilus_asiaticus	0	0.416905	0.0331056
Candidatus_Amulumruptor_caecigallinarius	1.59146	149.64	0.00467882
Candidatus_Arthromitus_sp._SFB-mouse	0	0.917102	0.0331056
Candidatus_Arthromitus_sp._SFB-rat-Yit	0	0.919549	0.019488
Candidatus_Arthromitus_sp._SFB-turkey	0.190849	2.97493	0.00740213
Candidatus_Atribacteria_bacterium	0	1.47358	0.00467882
Candidatus_Atribacteria_bacterium_HGW-Atribacteria-1	0	0.600556	0.0061503
Candidatus_Atribacteria_bacterium_MT.SAG.1	0	0.242396	0.019488
Candidatus_Aureabacteria_bacterium_SURF_26	0	1.51554	0.0331056
Candidatus_Bacteroides_periocalifornicus	0	4.92151	0.00467882
Candidatus_Bathyarchaeota_archaeon	2.03287	29.9414	0.00740213
Candidatus_Bathyarchaeota_archaeon_RBG_13_52_12	0	0.726513	0.00467882
Candidatus_Beckwithbacteria_bacterium_CG2_30_44_31	0	1.31545	0.0061503
Candidatus_Borkfalki_ceftriaxensis	3.01579	138.553	0.00467882
Candidatus_Brocadia_sp._BROELEC01	0	2.15669	0.0110456
Candidatus_Brocadia_sp._UTAMX1	0	0.965046	0.0110456
Candidatus_Brocadia_sp._UTAMX2	0	0.606885	0.0061503
Candidatus_Brocadiae_bacterium	0	1.37832	0.0061503
Candidatus_Cloacimonas_acidaminovorans	0	0.713769	0.019488
Candidatus_Cloacimonas_sp._4484_209	0.187831	7.35067	0.0061503
Candidatus_Cloacimonas_sp._SDB	0	3.3431	0.00467882
Candidatus_Cloacimonetes_bacterium	0	13.4527	0.00467882
Candidatus_Cloacimonetes_bacterium_4572_55	0	0.277158	0.019488
Candidatus_Cloacimonetes_bacterium_HGW-Cloacimonetes-1	0	1.01176	0.0110456
Candidatus_Cloacimonetes_bacterium_HGW-Cloacimonetes-2	0.0802993	24.4065	0.00467882
Candidatus_Cloacimonetes_bacterium_HGW-Cloacimonetes-3	0	1.07212	0.00467882
Candidatus_Competibacter_denitrificans	0	3.83496	0.00467882
Candidatus_Competibacteraceae_bacterium	0	3.95964	0.0061503
Candidatus_Contendobacter_odensis	0	0.687742	0.0331056
Candidatus_Cryosericum_hinesii	0	0.643078	0.019488
Candidatus_Cryosericum_septentrionale	0	12.5685	0.00467882
Candidatus_Dactylopiibacterium_carminicum	0	2.77979	0.00467882
Candidatus_Dadabacteria_bacterium	0.227403	37.9951	0.00550364
Candidatus_Dadabacteria_bacterium_CSP1-2	0	1.29802	0.00467882
Candidatus_Daviesbacteria_bacterium_RIFCSPLOWO2_02_FULL_38_15	0	0.356555	0.0331056
Candidatus_Delongbacteria_bacterium	0	1.23791	0.019488
Candidatus_Dependentiae_bacterium	0	12.7805	0.00467882
Candidatus_Desantisbacteria_bacterium_CG_4_10_14_0_8_um_filter_48_22	0	5.30418	0.00467882
Candidatus_Desantisbacteria_bacterium_CG23_combo_of_CG06-09_8_20_14_all_40_23	0	0.118252	0.0110456
Candidatus_Desulforudis_audaxviator	0	0.92346	0.0110456
Candidatus_Desulforudis_sp.	0	4.75262	0.00467882
Candidatus_Dichloromethanomonas_elyunquensis	0.0772311	5.34078	0.00550364
Candidatus_Dojkabacteria_bacterium	0	0.512031	0.019488
Candidatus_Dorea_massiliensis	41.8032	2.59867	0.00467882
Candidatus_Electronema_sp._GS	0	2.01476	0.00467882
Candidatus_Electrothrix_aarhusiensis	0	0.445082	0.0331056
Candidatus_Endolissoclinum_sp._TMED37	0.0624923	7.24752	0.00467882
Candidatus_Endomicrobium_trichonymphae	0	0.446091	0.0061503
Candidatus_Entotheonella_factor	0	1.33643	0.0061503
Candidatus_Entotheonella_gemina	0	0.474287	0.0331056
Candidatus_Entotheonella_palauensis	0	0.361486	0.0331056
Candidatus_Falkowbacteria_bacterium_CG_4_9_14_3_um_filter_38_19	0.227059	44.4753	0.00467882
Candidatus_Falkowbacteria_bacterium_CG10_big_fil_rev_8_21_14_0_10_37_14	0	1.41114	0.0061503
Candidatus_Falkowbacteria_bacterium_GW2011_GWA2_39_24	0	1.91598	0.00467882
Candidatus_Fermentibacter_daniensis	0	1.14553	0.0110456
Candidatus_Fermentibacteria_bacterium	0.292471	14.5692	0.00467882
Candidatus_Firestonebacteria_bacterium_RIFOXYA2_FULL_40_8	0	0.693383	0.0110456
Candidatus_Firestonebacteria_bacterium_RIFOXYC2_FULL_39_67	0	4.16842	0.00467882
Candidatus_Firestonebacteria_bacterium_RIFOXYD2_FULL_39_29	0.500091	7.07013	0.00740213
Candidatus_Frackibacter_sp._T328-2	97.957	6.23663	0.00467882
Candidatus_Gastranaerophilales_bacterium	0.136726	29.057	0.00467882
Candidatus_Gastranaerophilales_bacterium_HUM_1	0.236497	20.7107	0.00467882
Candidatus_Gastranaerophilales_bacterium_HUM_10	0	8.02701	0.00467882
Candidatus_Gastranaerophilales_bacterium_HUM_13	0	1.15413	0.019488
Candidatus_Gastranaerophilales_bacterium_HUM_14	0	2.26589	0.0061503
Candidatus_Gastranaerophilales_bacterium_HUM_15	0	6.9457	0.00467882
Candidatus_Gastranaerophilales_bacterium_HUM_16	0	6.04176	0.00467882
Candidatus_Gastranaerophilales_bacterium_HUM_17	0.141813	2.12164	0.032872
Candidatus_Gastranaerophilales_bacterium_HUM_18	0.485542	45.6666	0.00467882
Candidatus_Gastranaerophilales_bacterium_HUM_20	0.22522	1.74191	0.032872
Candidatus_Gastranaerophilales_bacterium_HUM_21	0.131775	9.41174	0.00467882
Candidatus_Gastranaerophilales_bacterium_HUM_22	0	0.448074	0.0061503
Candidatus_Gastranaerophilales_bacterium_HUM_3	0	4.31594	0.00467882
Candidatus_Gastranaerophilales_bacterium_HUM_7	0	0.523384	0.0061503
Candidatus_Gastranaerophilales_bacterium_HUM_8	0	0.587164	0.0331056
Candidatus_Gastranaerophilales_bacterium_HUM_9	1.53247	174.265	0.00797219
Candidatus_Gastranaerophilus_sp._(ex_Termes_propinquus)	0.135875	5.59093	0.00740213
Candidatus_Glassbacteria_bacterium_RIFCSPLOWO2_12_FULL_58_11	0.458413	7.69812	0.0061503
Candidatus_Goldbacteria_bacterium_HGW-Goldbacteria-1	0	1.64132	0.019488
Candidatus_Gottesmanbacteria_bacterium_GW2011_GWB1_49_7	0	2.7888	0.0110456
Candidatus_Gottesmanbacteria_bacterium_RIFCSPHIGHO2_02_FULL_40_13	0	0.68526	0.0331056
Candidatus_Gracilibacteria_bacterium_CG_4_10_14_0_8_um_filter_38_28	0	2.24245	0.0331056
Candidatus_Gracilibacteria_bacterium_CG17_big_fil_post_rev_8_21_14_2_50_48_13	0	0.296906	0.0110456
Candidatus_Handelsmanbacteria_bacterium_RIFCSPLOWO2_12_FULL_64_10	0	7.80507	0.00467882
Candidatus_Harrisonbacteria_bacterium_RIFCSPLOWO2_02_FULL_45_10c	0	0.964641	0.0331056
Candidatus_Heimdallarchaeota_archaeon	0.214026	5.8815	0.0119403
Candidatus_Heimdallarchaeota_archaeon_LC_3	0	0.542557	0.00467882
Candidatus_Hydrogenedentes_bacterium	0	13.1811	0.00467882
Candidatus_Hydrothermae_bacterium	0.238801	3.76538	0.00550364
Candidatus_Izimaplasma_sp._HR1	0	1.83512	0.00467882
Candidatus_Izimaplasma_sp._ZiA1	0	0.645181	0.0110456
Candidatus_Kaiserbacteria_bacterium	0	1.46422	0.0061503
Candidatus_Kaiserbacteria_bacterium_CG17_big_fil_post_rev_8_21_14_2_50_51_7	0	1.49351	0.0331056
Candidatus_Kaiserbacteria_bacterium_RIFCSPHIGHO2_02_FULL_49_16	0	2.09594	0.00467882
Candidatus_Kentron_sp._FM	0	2.17031	0.00467882
Candidatus_Kentron_sp._FW	0.158404	1.37413	0.0240376
Candidatus_Kentron_sp._H	0.29905	1.33517	0.0290368
Candidatus_Kentron_sp._LPFa	0	1.05115	0.0110456
Candidatus_Kentron_sp._MB	0	9.85182	0.0061503
Candidatus_Komeilibacteria_bacterium_RIFCSPLOWO2_01_FULL_53_11	0	2.91387	0.0061503
Candidatus_Korarchaeota_archaeon	0	3.72099	0.0110456
Candidatus_Korarchaeum_cryptofilum	0	0.332861	0.0331056
Candidatus_Koribacter_versatilis	0	0.486571	0.019488
Candidatus_Kryptonium_thompsoni	0	0.580082	0.019488
Candidatus_Kuenenia_stuttgartiensis	0	0.331742	0.019488
Candidatus_Latescibacteria_bacterium	0.440514	25.7867	0.00550364
Candidatus_Latescibacteria_bacterium_4484_107	0	0.513974	0.0331056
Candidatus_Latescibacteria_bacterium_4484_7	0	0.739002	0.0110456
Candidatus_Liptonbacteria_bacterium_RIFCSPLOWO2_01_FULL_53_13	0	0.899573	0.0061503
Candidatus_Lokiarchaeota_archaeon	0	5.15116	0.00467882
Candidatus_Magasanikbacteria_bacterium_CG10_big_fil_rev_8_21_14_0_10_36_32	0	1.36777	0.0331056
Candidatus_Magnetobacterium_bavaricum	0.23142	3.91611	0.00986715
Candidatus_Magnetobacterium_casensis	0	0.831498	0.019488
Candidatus_Magnetoglobus_multicellularis	0.224288	9.13049	0.0061503
Candidatus_Magnetomorum_sp._HK-1	0.0813722	9.65349	0.00467882
Candidatus_Margulisbacteria_bacterium_GWF2_35_9	0	3.20066	0.019488
Candidatus_Marinimicrobia_bacterium	0	12.7876	0.00467882
Candidatus_Marinimicrobia_bacterium_CG08_land_8_20_14_0_20_45_22	0	5.84876	0.00467882
Candidatus_Marispirochaeta_associata	0.184191	10.3309	0.00550364
Candidatus_Marithrix_sp._Canyon_246	0	1.88629	0.0331056
Candidatus_Marsarchaeota_G2_archaeon_BE_D	0	0.161488	0.0331056
Candidatus_Melainabacteria_bacterium	12.525	419.676	0.00797219
Candidatus_Melainabacteria_bacterium_35_41	0	5.39349	0.0061503
Candidatus_Melainabacteria_bacterium_GWA2_34_9	0	2.4947	0.019488
Candidatus_Melainabacteria_bacterium_GWF2_37_15	0	3.52929	0.0061503
Candidatus_Melainabacteria_bacterium_LEY3_CP_29_8	0.150552	16.2217	0.00467882
Candidatus_Melainabacteria_bacterium_MEL.A1	0.536819	3.6997	0.0290368
Candidatus_Melainabacteria_bacterium_RIFOXYA12_FULL_32_12	0.144442	4.22818	0.00740213
Candidatus_Methanomassiliicoccus_intestinalis	0.676996	49.3836	0.00467882
Candidatus_Methanomethylophilus_alvus	2.9898	208.697	0.00467882
Candidatus_Methanomethylophilus_sp._1R26	1.13389	30.6174	0.00777454
Candidatus_Methanoperedens_nitroreducens	0	1.58808	0.0110456
Candidatus_Methanoperedens_sp.	0	0.979487	0.0110456
Candidatus_Methyloumidiphilus_alinensis	0.808543	4.1975	0.0358644
Candidatus_Micrarchaeota_archaeon	0	0.580996	0.0061503
Candidatus_Microgenomates_bacterium	0	4.03251	0.00467882
Candidatus_Moduliflexus_flocculans	0	5.71101	0.00467882
Candidatus_Moranbacteria_bacterium_GW2011_GWA2_39_41	0.190592	3.79551	0.00550364
Candidatus_Moranbacteria_bacterium_GW2011_GWF1_36_4	0	4.21085	0.00467882
Candidatus_Nasuia_deltocephalinicola	0	0.404283	0.019488
Candidatus_Nealsonbacteria_bacterium	0	1.80429	0.019488
Candidatus_Nealsonbacteria_bacterium_CG08_land_8_20_14_0_20_38_20	0	0.862353	0.0061503
Candidatus_Nealsonbacteria_bacterium_CG23_combo_of_CG06-09_8_20_14_all_37_18	0	2.90786	0.019488
Candidatus_Nephrothrix_sp._EaCA	0	1.97496	0.00467882
Candidatus_Nitrosopumilus_piranensis	0	0.615405	0.00467882
Candidatus_Nitrosotalea_devanaterra	16.4578	0.193766	0.00467882
Candidatus_Nitrospira_nitrificans	0	2.98731	0.0061503
Candidatus_Nomurabacteria_bacterium_CG1_02_47_685	0	2.09583	0.0331056
Candidatus_Nomurabacteria_bacterium_GW2011_GWA2_42_41	0	0.310073	0.0331056
Candidatus_Nomurabacteria_bacterium_RIFOXYD2_FULL_35_12	0	2.76301	0.0061503
Candidatus_Omnitrophica_bacterium_4484_171	0	1.55691	0.0061503
Candidatus_Omnitrophica_bacterium_CG07_land_8_20_14_0_80_42_15	0	0.973483	0.0061503
Candidatus_Omnitrophica_bacterium_CG1_02_49_10	0	1.89189	0.00467882
Candidatus_Omnitrophica_bacterium_CG11_big_fil_rev_8_21_14_0_20_41_12	0	0.613483	0.0061503
Candidatus_Omnitrophica_bacterium_CG11_big_fil_rev_8_21_14_0_20_64_10	0	4.73228	0.00467882
Candidatus_Omnitrophus_magneticus	0	1.32376	0.0061503
Candidatus_Ornithobacterium_hominis	0	1.23476	0.0061503
Candidatus_Ozemobacter_sibiricus	0	2.61979	0.0061503
Candidatus_Pacebacteria_bacterium_CG10_big_fil_rev_8_21_14_0_10_42_12	6.88368	0	0.0278956
Candidatus_Paracaedibacter_symbiosus	0	0.959861	0.0331056
Candidatus_Pelagibacter_sp._TMED166	0	4.41508	0.0110456
Candidatus_Pelagibacter_sp._TMED197	0	2.7246	0.0110456
Candidatus_Pelagibacter_sp._TMED202	0	0.161718	0.0331056
Candidatus_Pelagibacter_sp._TMED203	0.0905168	2.90422	0.0158472
Candidatus_Pelagibacter_sp._TMED64	0	3.30834	0.0061503
Candidatus_Peregrinibacteria_bacterium_CG_4_10_14_0_2_um_filter_43_11	0	1.69322	0.0061503
Candidatus_Peregrinibacteria_bacterium_CG10_big_fil_rev_8_21_14_0_10_49_24	0	0.231126	0.0331056
Candidatus_Peregrinibacteria_bacterium_GW2011_GWA2_44_7	0	0.702003	0.0331056
Candidatus_Peregrinibacteria_bacterium_GW2011_GWC2_33_13	0.199671	5.96182	0.0061503
Candidatus_Peribacteria_bacterium_RIFCSPLOWO2_01_FULL_51_18	0	0.300202	0.0110456
Candidatus_Puniceispirillum_sp._TMED52	0	0.952464	0.0110456
Candidatus_Rhodoluna_planktonica	0	1.56102	0.019488
Candidatus_Riesia_pediculischaeffi	0.151602	0.988428	0.0311781
Candidatus_Riflebacteria_bacterium_GWC2_50_8	0	0.396456	0.019488
Candidatus_Riflebacteria_bacterium_HGW-Riflebacteria-1	0	3.80405	0.00467882
Candidatus_Riflebacteria_bacterium_HGW-Riflebacteria-2	0	1.99476	0.0061503
Candidatus_Roizmanbacteria_bacterium_RIFCSPLOWO2_01_FULL_35_13	0	3.43117	0.019488
Candidatus_Roizmanbacteria_bacterium_RIFCSPLOWO2_02_FULL_36_11	0	0.236346	0.0331056
Candidatus_Rokubacteria_bacterium	0.946064	16.9812	0.00572487
Candidatus_Rokubacteria_bacterium_RIFCSPLOWO2_12_FULL_71_22	0	0.515342	0.0331056
Candidatus_Ryanbacteria_bacterium_CG10_big_fil_rev_8_21_14_0_10_43_42	0	0.248843	0.00467882
Candidatus_Saccharibacteria_bacterium	0	4.69363	0.00467882
Candidatus_Saccharibacteria_bacterium_32-49-12	0	1.58551	0.019488
Candidatus_Saccharibacteria_bacterium_32-50-10	0	0.48903	0.019488
Candidatus_Saccharibacteria_bacterium_49-20	0	1.06011	0.0061503
Candidatus_Saccharibacteria_bacterium_HGW-Saccharibacteria-1	0.0190107	0.728249	0.0158472
Candidatus_Saccharibacteria_bacterium_RAAC3_TM7_1	0	0.150695	0.0331056
Candidatus_Saccharibacteria_bacterium_RIFCSPHIGHO2_12_FULL_42_8	0	0.618135	0.019488
Candidatus_Saccharibacteria_bacterium_TM7__EAM_G5_2_HOT_356	0	0.423871	0.019488
Candidatus_Saccharibacteria_bacterium_TM7_ANC_38.39_G1_1	0	1.45953	0.0331056
Candidatus_Saccharibacteria_bacterium_TM7_CMJM_G6_1_HOT_870	0	0.256864	0.0331056
Candidatus_Saccharibacteria_bacterium_TM7_G1_3_12A	0	0.475706	0.0331056
Candidatus_Saccharibacteria_bacterium_TM7_G3_2_Rum_HOT_351B	1.60242	38.1712	0.010331
Candidatus_Saccharibacteria_bacterium_TM7_KMM_G3_1_HOT_351	0.245473	12.1643	0.010331
Candidatus_Saccharimonas_aalborgensis	0	1.05308	0.019488
Candidatus_Saccharimonas_sp.	0	3.82451	0.00467882
Candidatus_Scalindua_rubra	0	2.90028	0.00467882
Candidatus_Schekmanbacteria_bacterium	0	1.33337	0.0061503
Candidatus_Schekmanbacteria_bacterium_RBG_13_48_7	0	1.15021	0.0110456
Candidatus_Schekmanbacteria_bacterium_RBG_16_38_10	0	0.831252	0.0110456
Candidatus_Sedimenticola_endophacoides	0	0.857775	0.019488
Candidatus_Shapirobacteria_bacterium	0	2.73047	0.00467882
Candidatus_Shapirobacteria_bacterium_GW2011_GWE1_38_10	0	0.782388	0.0110456
Candidatus_Soleaferrea_massiliensis	0.238524	41.8853	0.00467882
Candidatus_Solibacter_usitatus	0.0593224	11.5645	0.00467882
Candidatus_Staskawiczbacteria_bacterium_RIFCSPLOWO2_01_FULL_38_12b	0	0.661152	0.0331056
Candidatus_Stoquefichus_massiliensis	0.171484	10.1958	0.00467882
Candidatus_Stoquefichus_sp._KLE1796	0	1.02377	0.019488
Candidatus_Stoquefichus_sp._SB1	0.110772	14.216	0.00467882
Candidatus_Streptomyces_philanthi	0	0.466579	0.019488
Candidatus_Sulfopaludibacter_sp._SbA3	0.145586	3.71448	0.00467882
Candidatus_Sulfopaludibacter_sp._SbA4	0.153377	5.90768	0.00550364
Candidatus_Sulfopaludibacter_sp._SbA6	0	1.33832	0.0061503
Candidatus_Sulfotelmatobacter_kueseliae	0.155194	17.1468	0.00467882
Candidatus_Sulfotelmatobacter_sp._SbA7	0	2.55111	0.00467882
Candidatus_Sungbacteria_bacterium_RIFCSPHIGHO2_02_FULL_47_11	22.9343	0.618998	0.00467882
Candidatus_Symbiobacter_mobilis	0	2.47618	0.019488
Candidatus_Symbiothrix_dinenymphae	1.66659	63.3562	0.00467882
Candidatus_Syntrophonatronum_acetioxidans	0	2.37787	0.00467882
Candidatus_Tectomicrobia_bacterium_RIFCSPLOWO2_02_FULL_70_19	0	1.40864	0.0061503
Candidatus_Tenderia_electrophaga	0	0.668925	0.0331056
Candidatus_Terasakiella_magnetica	0	0.787879	0.019488
Candidatus_Termititenax_aidoneus	0.703963	10.6392	0.00740213
Candidatus_Termititenax_dinenymphae	0	0.156256	0.019488
Candidatus_Termititenax_persephonae	0.249019	9.51309	0.00550364
Candidatus_Thiodiazotropha_endoloripes	0	0.87765	0.0110456
Candidatus_Thiodictyon_syntrophicum	0	0.768096	0.019488
Candidatus_Thiomargarita_nelsonii	0.435356	2.5127	0.0153889
Candidatus_Thiosymbion_oneisti	0	0.999019	0.0331056
Candidatus_Thorarchaeota_archaeon	3.37087	28.7998	0.0119403
Candidatus_Thorarchaeota_archaeon_SMTZ-45	0	2.15386	0.019488
Candidatus_Uhrbacteria_bacterium_CG_4_9_14_3_um_filter_50_9	0	0.490519	0.0331056
Candidatus_Uhrbacteria_bacterium_GW2011_GWD2_52_7	0	1.05308	0.00467882
Candidatus_Uhrbacteria_bacterium_GW2011_GWE2_46_68	0	0.438765	0.0331056
Candidatus_Uhrbacteria_bacterium_GW2011_GWF2_39_13	0	5.5775	0.00467882
Candidatus_Uhrbacteria_bacterium_GW2011_GWF2_46_218	0	3.61412	0.00467882
Candidatus_Vecturithrix_granuli	0	10.2806	0.00467882
Candidatus_Verstraetearchaeota_archaeon	0	2.93614	0.019488
Candidatus_Wallbacteria_bacterium_GWC2_49_35	0.0695983	4.50563	0.00467882
Candidatus_Wallbacteria_bacterium_HGW-Wallbacteria-1	0.0893478	13.2072	0.00467882
Candidatus_Wildermuthbacteria_bacterium_GWA2_46_15	0	0.375744	0.0331056
Candidatus_Wirthbacteria_bacterium_CG2_30_54_11	0	3.54104	0.0110456
Candidatus_Woesearchaeota_archaeon_CG1_02_33_12	0	3.01283	0.0110456
Candidatus_Woesearchaeota_archaeon_CG10_big_fil_rev_8_21_14_0_10_32_24	0	0.376341	0.019488
Candidatus_Woesebacteria_bacterium_GW2011_GWB1_39_12	0.628862	2.21096	0.0290368
Candidatus_Wolfebacteria_bacterium	0.309077	24.0669	0.00467882
Candidatus_Xiphinematobacter_sp._Idaho_Grape	0	0.32847	0.0331056
Candidatus_Yanofskybacteria_bacterium_RIFCSPLOWO2_01_FULL_49_25	27.5593	1.07716	0.00467882
Capnocytophaga_canis	0	2.09499	0.00467882
Capnocytophaga_gingivalis	0.338132	18.2192	0.00467882
Capnocytophaga_granulosa	0	1.04781	0.00467882
Capnocytophaga_haemolytica	0	0.47149	0.0331056
Capnocytophaga_leadbetteri	0.102172	4.75812	0.0119403
Capnocytophaga_ochracea	0	1.00937	0.0110456
Capnocytophaga_sp.	0	0.869297	0.019488
Capnocytophaga_sp._H2931	0	0.557315	0.0331056
Capnocytophaga_sp._H4358	0	1.37744	0.00467882
Capnocytophaga_sp._oral_taxon_324	0	1.08816	0.0110456
Capnocytophaga_sp._oral_taxon_326	0	1.89918	0.00467882
Capnocytophaga_sp._oral_taxon_332	0.0980419	6.79396	0.00467882
Capnocytophaga_sp._oral_taxon_338	0	0.692896	0.0110456
Capnocytophaga_sp._oral_taxon_380	0	0.809767	0.0061503
Capnocytophaga_sp._oral_taxon_412	0	0.96556	0.0331056
Capnocytophaga_sp._oral_taxon_863	0	10.6928	0.00467882
Capnocytophaga_sputigena	0	5.92198	0.00467882
Capnocytophaga_stomatis	0	2.70547	0.00467882
Caproiciproducens_galactitolivorans	0	32.9229	0.00467882
Capsulimonas_corticalis	0	10.5531	0.00467882
Carboxydothermus_islandicus	0	1.81609	0.00467882
Cardiobacterium_hominis	0	0.631432	0.0061503
Cardiobacterium_valvarum	0	1.25956	0.00467882
Carnobacterium_divergens	0	0.751982	0.0331056
Carnobacterium_iners	0	2.91813	0.00467882
Carnobacterium_mobile	0	0.843265	0.0061503
Carnobacterium_pleistocenium	0	1.15512	0.019488
Carnobacterium_sp._ZWU0011	0	0.17271	0.019488
Caryophanon_latum	0	2.01142	0.0061503
Castellaniella_caeni	0	0.53625	0.0061503
Catabacter_hongkongensis	1.06817	40.8004	0.00550364
Catalinimonas_alkaloidigena	1.5316	4.89639	0.0447658
Catenaria_anguillulae	17.008	2.93449	0.00732139
Catenibacterium_mitsuokai	2.51433	38.0187	0.00797219
Catenibacterium_sp._CAG:290	0	0.71385	0.0061503
Catenibacterium_sp._co_0103	0.0767712	4.89158	0.00467882
Catenovulum_maritimum	0	0.469031	0.0331056
Catonella_morbi	1.07316	36.8322	0.00467882
Catovirus_CTV1	0	1.66467	0.00467882
Caulobacter_phage_Cr30	0	2.14741	0.019488
Caulobacter_vibrioides	0	0.343242	0.0110456
Caulobacteraceae_bacterium	0	1.89632	0.0061503
Caulochytrium_protostelioides	15.851	0.668674	0.00467882
Celerinatantimonas_diazotrophica	0	0.981694	0.0331056
Cellulomonas_carbonis	0.639158	38.733	0.00467882
Cellulomonas_flavigena	0	0.0880538	0.0331056
Cellulomonas_sp._B6	0	0.868148	0.0110456
Cellulomonas_sp._WB94	0	1.9639	0.0331056
Cellulophaga_lytica	0	0.666182	0.00467882
Cellulophaga_phage_phi14:2	0	3.57194	0.00467882
Cellulophaga_virus_ST	0	1.80235	0.0110456
Cellulosilyticum_sp._WCF-2	3.02227	41.0291	0.0061503
Cellvibrio_japonicus	0	0.582302	0.0331056
Cellvibrio_sp._79	0	1.06962	0.0110456
Cellvibrio_sp._OA-2007	0	0.576472	0.00467882
Cellvibrionaceae_bacterium_Bs12	0	0.255901	0.0110456
Cellvibrionales_bacterium	0	0.994742	0.0331056
Centipeda_periodontii	0.143938	4.2461	0.00550364
Cephaloticoccus_capnophilus	0	3.92917	0.00467882
Cephaloticoccus_primus	0	2.55639	0.00467882
Cesiribacter_andamanensis	0	1.36247	0.0061503
Cetia_pacifica	0	4.01017	0.00467882
Cetobacterium_ceti	0	1.84657	0.0110456
Cetobacterium_somerae	0	3.62146	0.00467882
Cetobacterium_sp._ZOR0034	0	3.4944	0.00467882
Chaetothyriales_sp._CBS_134916	19.8969	0.322822	0.00467882
Chitinilyticum_litopenaei	0	0.183672	0.0331056
Chitinispirillum_alkaliphilum	0.314865	2.04803	0.0147468
Chitinophaga_arvensicola	0	1.39205	0.0061503
Chitinophaga_dinghuensis	0.27469	4.04344	0.00986715
Chitinophaga_ginsengisoli	0	0.536987	0.0061503
Chitinophaga_jiangningensis	0	15.7499	0.00467882
Chitinophaga_niabensis	0.291495	2.99504	0.0153889
Chitinophaga_niastensis	0	1.52955	0.0110456
Chitinophaga_pinensis	0	0.500004	0.0331056
Chitinophaga_rupis	0.0928274	4.61322	0.010574
Chitinophaga_sancti	0	1.15142	0.0061503
Chitinophaga_sp._CF118	0	6.35471	0.00467882
Chitinophaga_sp._GDMCC_1.1288	0	1.62156	0.00467882
Chitinophaga_sp._GDMCC_1.1325	0	0.838439	0.019488
Chitinophaga_sp._K20C18050901	0	1.86932	0.00467882
Chitinophaga_sp._MD30	0.220866	7.75514	0.010331
Chitinophaga_sp._OK723	0	3.01271	0.0110456
Chitinophaga_sp._S165	0	5.00117	0.00467882
Chitinophaga_sp._T22	0	0.6109	0.019488
Chitinophaga_sp._XJ-2	0	2.99709	0.00467882
Chitinophaga_sp._YR573	0	2.98344	0.00467882
Chitinophaga_sp._ZY74	0.185006	2.74411	0.0061503
Chitinophaga_terrae_Kim_and_Jung_2007	0	0.252374	0.0061503
Chitinophagaceae_bacterium	0.845095	21.6302	0.00467882
Chitinophagaceae_bacterium_IBVUCB1	0	1.16133	0.019488
Chitinophagaceae_bacterium_IBVUCB2	0	1.51987	0.00467882
Chitinophagaceae_bacterium_K23C18032701	0	1.3397	0.0061503
Chitinophagaceae_bacterium_N24	0	1.72348	0.0110456
Chitinophagaceae_bacterium_PMP191F	0	0.637098	0.019488
Chlamydia_abortus	296.977	4.9324	0.00467882
Chlamydia_trachomatis	245.514	1376.35	0.00467882
Chlamydiae_bacterium	0.448397	10.666	0.0061503
Chlamydiae_bacterium_CG10_big_fil_rev_8_21_14_0_10_42_34	0	1.19805	0.019488
Chlamydiales_bacterium_38-26	0	1.88161	0.0061503
Chlamydiales_bacterium_SCGC_AG-110-P3	0	0.554683	0.0331056
Chlorobaculum_limnaeum	0	0.451198	0.0331056
Chlorobaculum_tepidum	0	1.75686	0.00467882
Chlorobi_bacterium_OLB5	0	1.68533	0.0061503
Chlorobium_phaeobacteroides	0	1.98638	0.00467882
Chlorobium_phaeovibrioides	0	2.18258	0.00467882
Chlorobium_sp._445	0	0.917891	0.00467882
Chlorobium_sp._KB01	0	1.06948	0.00467882
Chlorobium_sp._N1	0.196887	3.16289	0.0061503
Chloroflexales_bacterium_ZM16-3	0	1.7039	0.0061503
Chloroflexi_bacterium_44-23	0	0.583516	0.019488
Chloroflexi_bacterium_54-19	0	1.01442	0.0110456
Chloroflexi_bacterium_GWB2_49_20	0	0.238014	0.019488
Chloroflexi_bacterium_HGW-Chloroflexi-1	0	4.71768	0.00467882
Chloroflexi_bacterium_HGW-Chloroflexi-10	0	3.11526	0.0061503
Chloroflexi_bacterium_HGW-Chloroflexi-2	0.108073	3.28119	0.0061503
Chloroflexi_bacterium_HGW-Chloroflexi-3	0	0.901355	0.0061503
Chloroflexi_bacterium_HGW-Chloroflexi-4	0	1.8668	0.0061503
Chloroflexi_bacterium_HGW-Chloroflexi-5	0	1.23026	0.00467882
Chloroflexi_bacterium_HGW-Chloroflexi-8	0	0.473981	0.0110456
Chloroflexi_bacterium_RBG_13_46_14	0	0.545797	0.0331056
Chloroflexi_bacterium_RBG_13_52_12	0	0.794047	0.019488
Chloroflexi_bacterium_RBG_13_53_26	0	0.955224	0.0331056
Chloroflexi_bacterium_RBG_16_48_7	0	1.08992	0.0110456
Chloroflexi_bacterium_RBG_16_54_18	0	0.304761	0.0110456
Chloroflexi_bacterium_RBG_16_57_11	0	3.15709	0.00467882
Chloroflexi_bacterium_RBG_16_58_8	0	0.228274	0.0110456
Chloroflexi_bacterium_RBG_16_68_14	0	0.488984	0.0331056
Chloroflexi_bacterium_RBG_19FT_COMBO_55_16	0	1.35949	0.0110456
Chloroflexi_bacterium_RBG_19FT_COMBO_62_14	0	0.65704	0.019488
Chloroflexi_bacterium_RIFOXYD12_FULL_57_15	0	0.462926	0.019488
Chloroflexi_bacterium_UTCFX4	0	0.74529	0.0331056
Chloroflexus_islandicus	0	3.55805	0.0061503
Chloroherpeton_thalassium	0	1.71494	0.00467882
Christensenella_sp._AF73-05CM02	0	20.8062	0.00467882
Christensenella_sp._Marseille-P3954	4.71524	20.7327	0.0240307
Christensenella_timonensis	0.0767712	9.59227	0.00467882
Chromatiales_bacterium	0.152662	3.85619	0.00740213
Chromatiales_bacterium_21-64-14	0	0.510014	0.0110456
Chromobacterium_sphagni	0	1.61675	0.00467882
Chryseobacterium_angstadtii	0.208322	2.20155	0.0158472
Chryseobacterium_balustinum	0	1.52579	0.0110456
Chryseobacterium_bernardetii	0	1.35278	0.0061503
Chryseobacterium_bovis	0	2.44033	0.0061503
Chryseobacterium_caeni	0.505546	1.7119	0.0426341
Chryseobacterium_chaponense	0	0.74728	0.0061503
Chryseobacterium_culicis	0	0.664781	0.0110456
Chryseobacterium_frigidisoli	0	0.766981	0.0331056
Chryseobacterium_geocarposphaerae	0	0.514405	0.019488
Chryseobacterium_glaciei	0.127475	2.92075	0.0153889
Chryseobacterium_gregarium	0	0.395803	0.0110456
Chryseobacterium_haifense	0	0.815831	0.0331056
Chryseobacterium_hominis	0	0.621118	0.0331056
Chryseobacterium_indologenes	0	0.476772	0.0331056
Chryseobacterium_indoltheticum	0.124077	2.09239	0.0311781
Chryseobacterium_jeonii	0	1.89284	0.0061503
Chryseobacterium_koreense	0	1.33738	0.00467882
Chryseobacterium_lathyri	0	1.5094	0.019488
Chryseobacterium_molle	0	0.239395	0.0061503
Chryseobacterium_nematophagum	0	5.59273	0.00467882
Chryseobacterium_oranimense	0	0.441569	0.0331056
Chryseobacterium_piscicola	0	2.24968	0.00467882
Chryseobacterium_scophthalmum	0.202136	3.46646	0.0311781
Chryseobacterium_shigense	0	1.21363	0.0110456
Chryseobacterium_soldanellicola	0	0.286283	0.0331056
Chryseobacterium_sp.	0	2.48508	0.00467882
Chryseobacterium_sp._39-10	0	2.18805	0.0061503
Chryseobacterium_sp._BLS98	0	0.35095	0.0331056
Chryseobacterium_sp._ERMR1:04	0	1.32692	0.00467882
Chryseobacterium_sp._F5649	0	1.78271	0.0110456
Chryseobacterium_sp._FF12	0	2.02444	0.0110456
Chryseobacterium_sp._FH2	0	0.517614	0.0110456
Chryseobacterium_sp._G0162	0	0.379885	0.0331056
Chryseobacterium_sp._G972	0	1.36443	0.019488
Chryseobacterium_sp._ISE14	0	0.762003	0.0110456
Chryseobacterium_sp._KBW03	0	0.213168	0.0331056
Chryseobacterium_sp._Leaf404	0	0.457901	0.0331056
Chryseobacterium_sp._OV259	0	1.25508	0.0110456
Chryseobacterium_sp._PMSZPI	0	0.631119	0.019488
Chryseobacterium_sp._VAUSW3	0	3.345	0.0110456
Chryseobacterium_sp._XH07	0	0.963253	0.0061503
Chryseobacterium_taichungense	0	0.622761	0.0110456
Chryseobacterium_takakiae	0	0.444992	0.00467882
Chryseobacterium_taklimakanense	0	6.22603	0.00467882
Chryseobacterium_xixisoli	0	0.81442	0.0110456
Chryseolinea_flava	0	0.623607	0.0061503
Chryseolinea_serpens	0	1.27031	0.0331056
Chryseolinea_sp._KIS68-18	0	0.610568	0.0061503
Chrysiogenales_bacterium	0	0.755939	0.0110456
Chrysiogenes_arsenatis	0	0.756693	0.0331056
Chrysosporum_ovalisporum	0	0.765917	0.00467882
Chthoniobacter_flavus	0.822882	17.327	0.0061503
Chthonomonas_calidirosea	0	2.04727	0.0110456
Ciceribacter_sp._F8825	56.6258	0.933018	0.00467882
Citrobacter_freundii	0	0.44201	0.0331056
Citrobacter_phage_CVT22	0	1.13106	0.0110456
Cloacibacillus_evryensis	0	11.1826	0.00467882
Cloacibacillus_porcorum	0.121797	10.6371	0.00467882
Cloacibacillus_sp._An23	0.566265	27.5796	0.00467882
Cloacibacterium_normanense	0	0.101186	0.0331056
Clohesyomyces_aquaticus	0	0.985483	0.0061503
Clostridia_bacterium	46.5882	4436.92	0.00586448
Clostridia_bacterium_41_269	0	0.869876	0.019488
Clostridia_bacterium_62_21	0	2.38212	0.00467882
Clostridia_bacterium_k32	688.204	8.45173	0.00467882
Clostridia_bacterium_UC5.1-1C12	0.44514	7.97356	0.0224185
Clostridia_bacterium_UC5.1-1D1	0.217581	20.5847	0.00467882
Clostridia_bacterium_UC5.1-1D10	0	3.20879	0.0061503
Clostridia_bacterium_UC5.1-1E11	0	0.678481	0.0110456
Clostridia_bacterium_UC5.1-2F7	0.0958887	12.0841	0.00467882
Clostridia_bacterium_UC5.1-2G4	0	3.80694	0.00467882
Clostridia_bacterium_UC5.1-2H11	0	4.72986	0.00467882
Clostridia_bacterium_UC5.1-2H6	0.492421	3.92078	0.0194249
Clostridiaceae_bacterium	12.6691	230.133	0.0061503
Clostridiaceae_bacterium_AF18-31LB	0	0.399982	0.00467882
Clostridiaceae_bacterium_AF29-16BH	0.125464	2.95586	0.0119403
Clostridiaceae_bacterium_AF31-3BH	0.236425	19.4946	0.00467882
Clostridiaceae_bacterium_AF42-6	0	3.2347	0.0061503
Clostridiaceae_bacterium_AM27-36LB	0	1.14173	0.0331056
Clostridiaceae_bacterium_BRH_c20a	0	4.51696	0.0061503
Clostridiaceae_bacterium_DSM_106076	0.176528	27.8221	0.00467882
Clostridiaceae_bacterium_MS3	0	4.03988	0.00467882
Clostridiaceae_bacterium_OF09-1	0	0.982493	0.019488
Clostridiaceae_bacterium_OM08-6BH	1.2328	54.057	0.00467882
Clostridiaceae_bacterium_TF01-6	0	3.1991	0.00467882
Clostridiales_bacterium	92.4707	3453.36	0.00586448
Clostridiales_bacterium_1_7_47FAA	1186.9	17.8993	0.00467882
Clostridiales_bacterium_36_14	4.36631	27.8275	0.0105842
Clostridiales_bacterium_38_11	0	2.44641	0.00467882
Clostridiales_bacterium_41_12_two_minus	6.06769	147.21	0.00467882
Clostridiales_bacterium_41_21_two_genomes	2.18822	132.089	0.00467882
Clostridiales_bacterium_42_27	4.06798	250.247	0.00467882
Clostridiales_bacterium_44_9	1.54742	39.3618	0.00586448
Clostridiales_bacterium_45_37	0.79752	36.6905	0.00550364
Clostridiales_bacterium_52_15	8.64969	256.92	0.00467882
Clostridiales_bacterium_59_14	2.9827	294.747	0.00467882
Clostridiales_bacterium_AF36-10	0	1.57404	0.0061503
Clostridiales_bacterium_AM23-16LB	0.351288	1.7842	0.045809
Clostridiales_bacterium_CCNA10	2.32187	65.4411	0.00467882
Clostridiales_bacterium_CHKCI001	1.29639	56.9146	0.00467882
Clostridiales_bacterium_CHKCI006	0.197861	17.192	0.00467882
Clostridiales_bacterium_Choco116	0.592974	30.1378	0.00467882
Clostridiales_bacterium_COT073_COT-073	0	12.703	0.00467882
Clostridiales_bacterium_GWC2_40_7	0	7.50107	0.00467882
Clostridiales_bacterium_GWD2_32_19	0.369896	1.52082	0.0300914
Clostridiales_bacterium_GWD2_32_59	0	1.1681	0.0061503
Clostridiales_bacterium_GWF2_36_10	1.32233	45.3147	0.00777454
Clostridiales_bacterium_GWF2_38_85	0.492421	53.6687	0.00550364
Clostridiales_bacterium_KA00274	0	5.95579	0.00467882
Clostridiales_bacterium_KLE1615	0.401791	12.1498	0.00550364
Clostridiales_bacterium_Marseille-P2846	14.3539	1060.59	0.00467882
Clostridiales_bacterium_Marseille-P2986	0	0.937799	0.019488
Clostridiales_bacterium_Marseille-P5551	0.248803	18.1903	0.00467882
Clostridiales_bacterium_mt7	0	0.865867	0.00467882
Clostridiales_bacterium_NK3B98	13.4341	190.51	0.00593186
Clostridiales_bacterium_Nov_37_41	0.800922	9.16983	0.00986715
Clostridiales_bacterium_PH28_bin88	0	1.26532	0.0061503
Clostridiales_bacterium_S5-A14a	0	9.23472	0.00467882
Clostridiales_bacterium_SIT11	0	0.94105	0.00467882
Clostridiales_bacterium_SYSU_GA17129	0	17.8788	0.00467882
Clostridiales_bacterium_TF09-2AC	0	0.594736	0.00467882
Clostridiales_bacterium_VE202-01	0	4.69836	0.00467882
Clostridiales_bacterium_VE202-03	0	9.61243	0.00467882
Clostridiales_bacterium_VE202-06	0	8.24621	0.00467882
Clostridiales_bacterium_VE202-07	0	1.04333	0.0061503
Clostridiales_bacterium_VE202-08	0	5.35056	0.00467882
Clostridiales_bacterium_VE202-13	0	4.35452	0.00467882
Clostridiales_bacterium_VE202-14	0	0.83514	0.0061503
Clostridiales_bacterium_VE202-15	1.00861	8.60986	0.010331
Clostridiales_bacterium_VE202-16	0	0.406455	0.019488
Clostridiales_bacterium_VE202-21	0	7.44849	0.00467882
Clostridiales_bacterium_VE202-26	0	2.87944	0.00467882
Clostridiales_bacterium_VE202-28	0.136949	3.21029	0.00550364
Clostridiales_Family_XIII_bacterium	0.212439	27.3785	0.00467882
Clostridiisalibacter_paucivorans	0	2.72638	0.0061503
Clostridioides_difficile	35082.2	1040.04	0.00467882
Clostridioides_mangenotii	174.012	17.9221	0.00732139
Clostridium_acidisoli	0.350702	2.34551	0.0311781
Clostridium_aerotolerans	0.0571483	1.9325	0.010574
Clostridium_algidicarnis	0	2.43068	0.00467882
Clostridium_algidixylanolyticum	0.201514	6.35454	0.00467882
Clostridium_aminophilum	0.177983	32.0292	0.00467882
Clostridium_arbusti	0	3.00637	0.00467882
Clostridium_argentinense	46.7334	3.8522	0.010947
Clostridium_asparagiforme	0.875076	21.0038	0.00467882
Clostridium_aurantibutyricum	0	0.942865	0.0061503
Clostridium_autoethanogenum	0	1.49265	0.00467882
Clostridium_bolteae	1.00371	51.1722	0.00467882
Clostridium_bolteae_CAG:59	0.232948	3.0742	0.00550364
Clostridium_celerecrescens	0	5.71469	0.00467882
Clostridium_cellulosi	0.624571	31.2537	0.00467882
Clostridium_chromiireducens	1.68924	6.70835	0.0439819
Clostridium_citroniae	1.29021	58.8661	0.00467882
Clostridium_clostridioforme	10.625	151.619	0.00467882
Clostridium_clostridioforme_CAG:132	0.817091	17.0038	0.00467882
Clostridium_clostridioforme_CAG:511	0	2.03724	0.00467882
Clostridium_cochlearium	83.3738	10.1283	0.00467882
Clostridium_combesii	0	0.317102	0.0331056
Clostridium_cuniculi	1751.88	73.3798	0.0134016
Clostridium_dakarense	55.8604	4.40521	0.00467882
Clostridium_diolis	0	2.33353	0.00467882
Clostridium_drakei	0	1.81923	0.00467882
Clostridium_fimetarium	2.13454	48.5569	0.00572487
Clostridium_formicaceticum	0.532959	2.98638	0.0333065
Clostridium_glycyrrhizinilyticum	0	5.4164	0.00467882
Clostridium_hathewayi_CAG:224	0	2.79765	0.00467882
Clostridium_hiranonis	35.7957	3.04708	0.00467882
Clostridium_hylemonae	0	6.77087	0.00467882
Clostridium_indolis	0	2.11588	0.00467882
Clostridium_innocuum	0.121959	13.8215	0.00467882
Clostridium_jeddahense	0.492421	7.00064	0.0111386
Clostridium_leptum	1.36042	170.298	0.00467882
Clostridium_leptum_CAG:27	0.156679	67.8709	0.00467882
Clostridium_merdae	0	9.38522	0.00467882
Clostridium_minihomine	0.136949	14.9339	0.00467882
Clostridium_nexile_CAG:348	0.514394	3.07241	0.0194249
Clostridium_novyi	12.4554	0.951501	0.0107323
Clostridium_peptidivorans	0.139049	5.25153	0.00793319
Clostridium_perfringens	2310.7	280.748	0.00467882
Clostridium_phage_CPS2	27.5748	2.91977	0.010947
Clostridium_phage_CpV1	79.8055	5.04394	0.0381023
Clostridium_phage_c-st	0	0.678835	0.019488
Clostridium_phage_phi24R	98.9266	7.25221	0.00467882
Clostridium_phage_phi8074-B1	210.053	10.0955	0.00467882
Clostridium_phage_phiCP13O	7.89463	0.559757	0.0495215
Clostridium_phage_phiCTP1	1.42564	17.5821	0.0111386
Clostridium_phage_susfortuna	100.571	4.84922	0.00467882
Clostridium_phoceensis	0.961063	41.7033	0.00467882
Clostridium_putrefaciens	0	4.26718	0.0061503
Clostridium_ragsdalei	0	3.1885	0.00467882
Clostridium_saccharogumia	0	17.5839	0.00467882
Clostridium_saccharolyticum	0.113972	25.5094	0.00467882
Clostridium_saudiense	311.658	16.3149	0.00732139
Clostridium_scindens	0.0695244	23.4869	0.00467882
Clostridium_senegalense	45.5034	1.31911	0.010947
Clostridium_sp._12(A)	0.187092	10.0703	0.00467882
Clostridium_sp._1xD42-85	0.215674	4.5146	0.0061503
Clostridium_sp._26_21	0	5.33907	0.0061503
Clostridium_sp._26_22	2.50436	19.8715	0.0232564
Clostridium_sp._28_12	0	2.01775	0.0110456
Clostridium_sp._28_17	0	1.46602	0.0110456
Clostridium_sp._42_12	0	1.66219	0.0110456
Clostridium_sp._44_14	0	5.24607	0.00467882
Clostridium_sp._7_3_54FAA	0.149184	3.53438	0.00740213
Clostridium_sp._AF02-29	0.148042	1.28907	0.0240376
Clostridium_sp._AF12-28	0	0.478976	0.0331056
Clostridium_sp._AF15-17LB	0	3.49062	0.00467882
Clostridium_sp._AF15-31	0	5.56951	0.0110456
Clostridium_sp._AF15-41	0	1.21142	0.0110456
Clostridium_sp._AF18-27	0.223017	12.9637	0.00467882
Clostridium_sp._AF19-22AC	0	8.18118	0.00467882
Clostridium_sp._AF20-17LB	0	3.3994	0.0061503
Clostridium_sp._AF20-7	0	4.73524	0.00467882
Clostridium_sp._AF21-20LB	0.0574277	1.61049	0.0061503
Clostridium_sp._AF22-10	0.404271	26.559	0.00467882
Clostridium_sp._AF23-6LB	0	1.94273	0.00467882
Clostridium_sp._AF23-8	0.294418	5.46307	0.0061503
Clostridium_sp._AF27-2AA	0.470385	17.2955	0.00467882
[truncated: 4,831 more rows]

## Sheet: Table S5
The LDA score of potential biomarkers in the cecum for the different FE groups at phylum, genus and species levels
Level	Taxonomy	Group	LDA_score
Phylum	Bacteroidetes	Cecum low FE	5.04014
	Firmicutes	Cecum high FE	4.9769
	candidate division KD3-62	Cecum high FE	3.22133
	Spiroc haetes	Cecum high FE	4.37547
	Euryarc haeota	Cecum high FE	3.706
	Verrucomicrobia	Cecum high FE	3.43453
	Lentisp haerae	Cecum high FE	3.76288
	Elusimicrobia	Cecum high FE	3.15074
	Nanoarc haeota	Cecum high FE	3.11386
	candidate division CPR3	Cecum high FE	3.10359
	Candidatus Ryanbacteria	Cecum high FE	3.1008
	Fibrobacteres	Cecum high FE	3.65066
Genus	Prevotella	Cecum low FE	4.98862
	Treponema	Cecum high FE	4.57669
	Clostridium	Cecum high FE	4.06851
	Fibrobacter	Cecum high FE	3.86422
	Ruminococcus	Cecum high FE	3.82643
	Alistipes	Cecum high FE	3.77961
	Eubacterium	Cecum high FE	3.72214
	Butyricicoccus	Cecum high FE	3.66261
	Lactobacillus	Cecum high FE	3.63797
	Roseburia	Cecum high FE	3.63478
	Faecalibacterium	Cecum high FE	3.61492
	Butyrivibrio	Cecum high FE	3.2901
	Desulfurispirillum	Cecum high FE	3.20895
	Paludibacter	Cecum high FE	3.1747
	Blautia	Cecum high FE	3.12265
	Acetatifactor	Cecum high FE	3.07571
	Methanobrevibacter	Cecum high FE	3.04771
Species	Prevotella_sp._CAG:520	Cecum low FE	4.47104
	Prevotella_sp._P5-92	Cecum low FE	4.36927
	Bacteroides_sp._OF04-15BH	Cecum low FE	3.79471
	Prevotella_sp._P3-122	Cecum low FE	3.64968
	Prevotella_sp._MGM2	Cecum low FE	3.63658
	Escherichia_coli	Cecum low FE	3.62874
	Bacteroides_sp._43_108	Cecum low FE	3.42654
	Prevotella_stercorea	Cecum low FE	3.34166
	Prevotella_sp._885	Cecum low FE	3.29978
	Prevotella_bryantii	Cecum low FE	3.25988
	Succinivibrio_dextrinosolvens	Cecum low FE	3.12297
	Succinatimonas_sp._CAG:777	Cecum low FE	3.11369
	Prevotella_ruminicola	Cecum low FE	3.10501
	Clostridium_sp._CAG:678	Cecum low FE	3.06389
	Prevotella_timonensis	Cecum low FE	3.04058
	Treponema_porcinum	Cecum high FE	4.14495
	Firmicutes_bacterium_CAG:110	Cecum high FE	3.98501
	Treponema_bryantii	Cecum high FE	3.82263
	Butyricicoccus_porcorum	Cecum high FE	3.65492
	Clostridiales_bacterium	Cecum high FE	3.61058
	Treponema_succinifaciens	Cecum high FE	3.58039
	Bacteroidales_bacterium_WCE2004	Cecum high FE	3.45753
	methanogenic_archaeon_mixed_culture_ISO4-G1	Cecum high FE	3.4544
	Bacteroides_sp._CAG:1060	Cecum high FE	3.44395
	Clostridia_bacterium	Cecum high FE	3.37617
	Treponema_berlinense	Cecum high FE	3.34962
	Firmicutes_bacterium	Cecum high FE	3.28282
	Alistipes_sp._CAG:435	Cecum high FE	3.27088
	Eubacterium_sp._CAG:180	Cecum high FE	3.21568
	Treponema_socranskii	Cecum high FE	3.20701
	Verrucomicrobia_bacterium	Cecum high FE	3.19489
	Firmicutes_bacterium_CAG:124	Cecum high FE	3.18981
	Firmicutes_bacterium_CAG:475	Cecum high FE	3.17272
	Treponema_saccharophilum	Cecum high FE	3.1684
	Treponema_brennaborense	Cecum high FE	3.1507
	Acetatifactor_muris	Cecum high FE	3.13118
	Lactobacillus_johnsonii	Cecum high FE	3.09171
	Faecalibacterium_sp._CAG:1138	Cecum high FE	3.07413
	Bacteroides_sp._CAG:1060_57_27	Cecum high FE	3.06622

## Sheet: Table S6
The significantly different enzymes between ileum and hindgut group
Enzyme	Ileum_mean(TPM)	Non_ileum_mean(TPM)	p.adjust
2.4.1.-	93.9482	12.0432	0.00382849
2.4.1.152	20.157	0.272752	0.00382849
2.4.1.186	26.0086	0.0234512	0.00382849
2.4.1.248	0	0.995249	0.00382849
2.4.1.41	7.36342	0.145849	0.00382849
2.4.1.92	8.85593	0.370813	0.00382849
3.1.1.73	9.8041	95.6849	0.00382849
3.2.1.-	4.81381	212.432	0.00382849
3.2.1.100	0	5.22263	0.00382849
3.2.1.135	0.189988	9.85276	0.00382849
3.2.1.151	0	7.57658	0.00382849
3.2.1.158	0	1.53713	0.00382849
3.2.1.20	127.131	2.55423	0.00382849
3.2.1.21	1.70296	98.7157	0.00382849
3.2.1.22	0.161488	12.0821	0.00382849
3.2.1.37	0.852226	65.598	0.00382849
3.2.1.38	0.266188	10.6272	0.00382849
3.2.1.4	55.4354	213.333	0.00382849
3.2.1.40	0.32039	38.9048	0.00382849
3.2.1.52	0.163309	4.83378	0.00382849
3.2.1.54	0.859548	38.8828	0.00382849
3.2.1.55	0.351887	25.1919	0.00382849
3.2.1.63	0	3.30526	0.00382849
3.2.1.73	0.0466353	15.3869	0.00382849
3.2.1.78	0.366061	21.3591	0.00382849
3.2.1.8	3.22717	192.805	0.00382849
3.2.1.81	0	1.11404	0.00382849
3.2.1.89	0	5.5457	0.00382849
3.2.1.96	9.63163	0	0.00382849
4.2.2.5	0	2.98939	0.00382849
4.2.2.8	0	2.19987	0.00382849
3.2.1.26	0.169115	2.48642	0.00422081
3.2.1.49	0.0995316	2.68184	0.00422081
3.2.1.51	0.100757	4.53619	0.00422081
3.2.1.99	0.325831	10.2737	0.00422081
3.2.1.24	1.79233	18.0365	0.00435785
4.2.2.7	0.172802	2.67644	0.00555332
2.4.1.208	0	0.780256	0.00564194
2.4.1.5	0	0.726973	0.00564194
3.2.1.169	0.103072	7.89551	0.00564194
3.2.1.39	0	1.56633	0.00564194
3.2.1.113	2.22225	13.2632	0.00735057
2.4.1.50	3.00258	0	0.00788347
2.4.1.20	0	7.06495	0.0109551
2.4.1.319	0	2.24448	0.0109551
2.4.1.40	0	0.529078	0.0109551
4.2.2.12	0.0660867	1.16624	0.0109551
4.2.2.2	0	1.08402	0.0109551
3.1.1.72	0.594807	12.4994	0.0151016
2.4.99.6	16.3158	0.361396	0.0160114
2.4.1.282	0	0.244681	0.018976
2.4.1.8	0	0.230097	0.018976
3.1.1.-	0	0.394638	0.018976
3.2.1.11	0	0.651275	0.018976
3.2.1.133	0	0.193527	0.018976
3.2.1.140	0	0.158497	0.018976
3.2.1.53	0	0.194962	0.018976
3.2.1.114	0.321498	5.0381	0.0195216
4.2.2.-	1.12179	7.10059	0.0211692
2.4.99.4	6.59209	0	0.0261942
3.2.1.14	5.71297	18.0321	0.0288138
2.4.1.247	0	0.842532	0.033074
2.4.1.25	0	0.206884	0.033074
3.2.1.74	0	0.958176	0.033074

## Sheet: Table S7
Top 20 contributors of macB gene at genus and species levels
Level	Taxonomy	Cecum high FE mean(TPM)	Cecum low FE mean(TPM)
Genus	Prevotella	245.787	497.907
	Treponema	238.291	13.4907
	Phascolarctobacterium	87.185	91.6827
	Oscillibacter	107.273	59.5613
	Clostridium	101.836	41.6697
	Eubacterium	62.5055	24.8466
	Desulfovibrio	26.795	35.2626
	Subdoligranulum	28.6307	30.6507
	Bacteroides	28.9675	25.2849
	Paludibacter	3.05878	49.6344
	Sphaerochaeta	29.5783	8.49757
	Ruminococcus	29.471	6.09231
	Lawsonia	9.6999	23.5268
	Butyrivibrio	21.3735	8.27266
	Cuneatibacter	24.742	4.73753
	Roseburia	17.1604	8.54464
	Faecalibacterium	19.7969	5.2988
	Alloprevotella	7.09824	16.2984
	Succinatimonas	6.6524	16.5643
	Megasphaera	2.23101	18.1188
Species	Phascolarctobacterium succinatutens	87.185	91.6827
	Treponema bryantii	83.4419	0.744628
	Treponema porcinum	67.8114	4.14296
	Prevotella sp. P2-180	67.2524	92.3797
	Oscillibacter sp. PC13	53.5218	31.6867
	Prevotella sp. P3-122	48.9927	60.0895
	Prevotella sp. P5-92	40.7136	101.852
	Clostridium sp. CAG:349	26.9922	0.689456
	Treponema succinifaciens	25.3939	2.34421
	Cuneatibacter caecimuris	24.742	4.73753
	Eubacterium sp. CAG:180	24.3831	7.8211
	Desulfovibrio piger	24.2156	34.7482
	Oscillibacter sp. 1-3	18.6147	9.68168
	Subdoligranulum sp. APC924/74	18.1811	19.1956
	Prevotella sp. MGM1	11.5578	13.6543
	Lawsonia intracellularis	9.6999	23.5268
	Bacteroides sp. 43_108	7.62711	17.7486
	Prevotella sp. CAG:520	5.15257	102.864
	Prevotella copri	4.56651	19.7648
	Paludibacter jiangxiensis	2.79549	49.6344
